# Supplementary material for: Exploring the interconnections of anxiety, depression, sleep problems and health-promoting lifestyles among Chinese university students: a comprehensive network approach
Source: Front Psychiatry. 2024 Jul 15;15:1402680. doi: 10.3389/fpsyt.2024.1402680 (PMC11284064; doi:10.3389/fpsyt.2024.1402680)
Supplement: Supplementary file 1 [file Table_1.xlsx]

## Sheet: Supplementary Data
SN	Age	Sex	Degree	Only-child	GAD1	GAD2	GAD3	GAD4	GAD5	GAD6	GAD7	PHQ1	PHQ2	PHQ3	PHQ4	PHQ5	PHQ6	PHQ7	PHQ8	PHQ9	PSQI1	PSQI2	PSQI3	PSQI4	PSQI5	PSQI6	PSQI7	IR	HR	SM	NU	PA	SG
1	19	2	1	1	1	1	1	1	1	1	1	1	1	2	2	2	1	2	2	1	2	2	1	2	0	0	2	14	12	15	15	9	14
2	20	2	1	2	3	3	3	3	1	2	3	2	2	3	3	2	3	3	3	0	1	1	0	0	1	1	1	15	19	15	13	18	13
3	19	2	1	2	1	1	1	1	0	1	0	1	1	1	1	1	0	1	0	0	1	1	1	1	1	0	1	15	27	15	18	23	15
4	19	1	1	1	1	1	1	1	0	1	1	1	1	1	2	1	1	0	0	1	1	2	0	0	1	0	2	19	26	14	19	18	12
5	26	1	3	2	1	0	0	0	0	0	0	1	0	2	2	1	0	2	1	0	1	2	0	1	1	0	2	13	20	15	21	24	16
6	23	2	3	2	2	2	2	2	2	3	1	3	3	3	3	3	1	2	2	0	1	3	0	0	1	0	2	13	29	14	14	16	12
7	24	1	3	1	0	0	0	0	0	0	0	2	1	1	1	2	0	2	2	0	1	1	0	0	2	0	2	18	12	13	16	17	17
8	18	2	1	2	2	1	1	1	2	2	2	2	1	1	1	2	1	1	2	0	1	2	0	0	1	0	1	14	26	15	16	20	15
9	25	2	2	1	1	1	1	2	0	1	0	1	1	1	1	0	0	2	0	0	1	1	0	0	2	0	2	20	31	12	20	24	10
10	19	1	1	2	0	0	0	0	0	0	0	0	0	0	0	0	0	0	0	0	0	0	0	0	0	0	0	19	40	20	23	24	20
11	19	1	1	1	2	1	1	2	1	2	2	2	1	1	2	2	1	2	1	0	1	3	1	0	1	0	2	15	19	13	19	16	11
12	19	1	1	2	3	3	3	3	3	3	3	3	3	3	3	3	3	3	3	3	3	2	2	2	3	3	3	20	22	14	24	17	6
13	23	2	3	2	1	1	1	1	1	1	1	1	1	1	1	0	0	0	0	0	1	2	0	0	0	0	1	10	13	11	14	8	15
14	25	2	3	2	3	3	1	1	0	3	0	2	2	2	2	2	1	0	0	0	1	1	0	0	1	0	2	15	20	11	15	8	10
15	23	2	3	2	1	0	0	0	0	0	0	0	0	0	0	0	0	0	0	0	1	2	2	0	1	0	1	13	25	15	18	14	10
16	19	2	1	1	0	0	0	0	0	1	0	0	0	0	1	0	0	0	0	0	0	0	0	1	0	0	1	20	43	20	24	32	20
17	22	1	3	2	1	1	2	2	2	2	2	2	2	2	2	1	1	1	1	0	2	3	1	0	1	0	3	10	21	10	18	17	10
18	22	1	2	1	0	0	0	0	0	1	0	0	0	1	1	0	0	0	0	0	2	1	1	1	1	0	1	17	22	14	23	20	15
19	22	2	2	2	0	0	0	0	0	0	0	0	0	0	0	0	0	0	0	0	0	0	0	0	0	0	0	20	44	20	24	32	20
20	23	2	2	2	1	0	1	1	0	0	0	1	0	0	0	0	0	0	0	0	1	1	1	0	1	0	1	19	29	15	18	24	15
21	19	2	1	2	1	0	0	0	0	0	0	0	0	0	0	0	0	0	0	0	0	1	0	1	1	0	0	20	37	20	24	32	20
22	20	2	1	2	1	1	1	1	1	1	0	1	1	0	0	1	1	1	0	0	1	1	0	0	1	0	2	20	24	20	15	16	20
23	18	2	1	1	0	0	0	0	0	0	0	1	0	0	1	0	0	0	0	0	0	1	0	0	1	0	0	20	24	16	22	16	20
24	19	2	1	2	1	1	1	1	0	1	1	1	1	2	2	2	1	2	1	0	2	0	0	0	2	0	2	20	22	15	18	20	14
25	19	2	1	2	1	3	3	3	1	3	1	3	1	3	3	3	1	3	1	0	3	2	0	0	1	0	3	10	12	14	11	8	17
26	21	1	1	1	0	0	0	0	0	0	0	0	1	1	0	0	0	0	0	0	0	1	0	0	1	0	1	19	19	15	19	25	15
27	21	1	1	1	1	0	0	0	0	0	1	1	1	2	0	0	1	0	0	0	0	0	0	0	0	0	0	19	16	14	21	19	19
28	23	1	1	1	3	3	3	3	3	3	3	1	1	3	1	1	1	1	1	0	2	2	1	0	1	0	1	14	27	11	18	31	16
29	23	1	1	2	0	0	0	0	0	0	0	0	0	0	0	0	1	1	0	0	0	0	0	0	0	0	0	17	24	15	15	16	15
30	20	2	1	1	1	1	1	2	2	2	0	1	1	1	3	2	2	2	1	0	2	1	3	1	1	0	3	16	22	15	24	22	13
31	21	2	1	1	2	1	1	2	2	2	2	2	2	2	2	2	2	2	2	3	0	1	0	0	1	0	0	10	21	10	20	12	13
32	19	2	1	2	1	1	1	1	0	1	0	2	1	2	2	1	0	2	1	0	2	2	0	0	1	0	2	15	20	15	21	14	15
33	22	1	1	1	2	1	2	2	2	1	0	1	1	1	1	0	0	1	0	0	1	1	1	2	1	0	1	11	16	13	17	26	15
34	19	2	1	2	0	0	0	0	0	0	0	0	1	0	0	0	0	0	0	0	1	1	0	0	1	0	0	15	20	20	19	11	19
35	22	2	1	1	2	1	1	1	1	2	2	1	1	1	1	3	1	1	1	0	2	3	0	0	1	0	2	12	12	12	17	8	10
36	19	2	1	2	1	0	0	0	0	0	0	1	0	0	1	0	0	0	0	0	0	0	0	0	0	0	0	20	44	20	24	18	18
37	19	1	1	2	0	0	0	0	0	0	0	0	0	0	0	0	0	0	0	0	0	0	0	0	0	0	0	16	33	16	20	32	20
38	20	2	1	2	2	2	2	2	2	2	2	2	2	2	2	2	2	2	2	2	2	2	1	1	3	2	2	15	33	15	18	24	15
39	18	2	1	2	1	1	1	0	0	1	0	1	1	1	1	1	0	1	1	0	1	1	1	1	1	0	1	13	20	13	15	17	14
40	19	2	1	2	0	0	0	0	0	0	0	0	0	1	0	1	0	0	0	0	1	1	0	0	1	0	1	15	21	15	16	16	19
41	19	1	1	2	0	0	0	0	0	0	0	0	0	0	0	0	0	0	0	0	0	0	0	0	1	0	0	18	21	20	22	14	18
42	21	2	1	2	1	1	1	1	1	1	1	1	1	1	1	0	1	1	1	0	1	1	0	0	1	0	1	10	26	15	19	24	11
43	19	1	1	2	0	0	0	0	0	0	0	0	0	0	0	0	0	0	0	0	0	0	0	0	0	0	0	20	41	20	24	32	20
44	19	1	1	2	0	0	0	0	0	0	0	0	0	0	0	0	0	0	0	0	0	0	0	0	0	0	0	20	44	20	24	32	20
45	19	1	1	2	0	0	0	0	0	0	0	0	0	0	0	0	0	0	0	0	2	1	2	0	1	0	2	20	32	18	18	16	18
46	21	1	1	2	0	0	0	0	0	0	0	1	0	0	1	0	0	1	0	0	0	1	0	0	0	0	1	20	27	16	22	22	19
47	18	1	1	1	1	1	1	1	1	1	1	1	1	1	1	1	1	1	1	1	1	1	1	0	1	0	1	15	14	15	18	20	15
48	21	2	1	2	1	1	1	1	1	1	1	1	1	1	1	1	1	1	1	1	1	2	1	0	2	1	1	10	22	15	18	24	15
49	19	2	1	2	1	1	1	1	1	1	1	1	1	1	1	1	1	1	1	1	1	2	0	0	1	0	2	20	41	20	24	32	20
50	18	2	1	2	1	0	1	0	0	1	1	1	1	1	1	1	0	1	1	0	1	2	0	0	1	0	2	15	22	12	22	18	13
51	21	2	1	2	0	0	0	0	0	0	0	1	0	0	1	0	0	0	0	0	0	0	0	0	0	0	0	20	28	20	23	20	20
52	19	2	1	2	1	1	1	1	1	1	1	1	1	1	1	2	1	2	1	0	0	0	0	1	1	0	1	14	27	15	17	13	15
53	20	1	1	2	1	1	1	1	1	1	1	1	1	1	1	1	1	1	1	1	1	1	0	0	2	1	1	10	22	10	12	16	10
54	19	2	1	2	0	0	0	0	0	0	0	0	0	1	0	0	0	0	0	0	0	1	0	0	0	0	0	14	17	10	16	20	15
55	21	1	1	2	1	0	1	1	0	1	1	1	1	1	1	0	1	1	0	0	0	0	1	0	1	0	1	15	19	10	15	16	14
56	19	1	1	2	0	0	0	0	0	0	0	0	0	0	0	0	0	0	0	0	2	1	1	2	0	0	1	20	44	20	24	32	20
57	20	1	1	2	1	1	1	1	0	1	1	0	0	0	0	0	0	0	0	0	0	0	0	0	0	0	1	17	13	16	21	14	18
58	18	2	1	2	1	1	1	1	1	1	1	1	1	1	1	1	1	1	1	0	1	2	0	0	2	0	2	20	44	20	24	32	20
59	19	2	1	2	0	0	0	0	0	0	0	0	0	0	0	0	0	0	0	0	0	0	0	0	0	0	0	20	42	20	22	23	20
60	18	2	1	2	0	0	1	0	0	1	0	1	0	0	0	0	0	0	0	0	0	0	1	0	0	0	0	15	18	15	16	18	14
61	20	1	1	2	2	2	2	2	2	2	2	2	2	1	1	2	1	1	1	0	1	1	2	0	2	0	2	15	17	15	14	13	9
62	18	1	1	1	1	1	1	1	1	1	1	1	1	1	1	1	1	1	1	1	1	2	0	0	1	0	2	13	26	15	16	19	19
63	19	2	1	1	1	1	1	1	1	1	1	1	1	1	1	1	1	1	0	0	2	3	0	0	2	0	2	12	22	14	13	12	14
64	23	2	3	2	1	0	1	1	0	1	0	2	1	1	1	3	2	2	2	0	1	1	0	0	1	0	2	15	20	13	18	19	14
65	18	1	1	2	1	0	0	1	0	0	1	1	0	0	0	0	1	0	0	0	0	0	0	0	1	0	1	15	33	16	19	25	20
66	19	2	1	2	0	0	0	0	0	0	0	0	0	0	0	0	0	0	0	0	0	0	0	0	0	0	0	20	34	20	24	20	20
67	19	2	1	1	2	1	3	2	2	2	2	2	2	1	1	1	2	2	2	2	2	3	2	3	2	0	1	14	12	12	17	8	13
68	22	2	1	2	1	1	1	1	1	1	1	1	1	1	1	1	1	1	1	1	2	2	0	0	2	0	3	15	33	15	18	24	15
69	21	2	1	2	0	0	0	0	0	0	0	0	0	0	0	0	0	0	0	0	0	0	0	1	1	0	0	15	22	15	18	23	15
70	20	1	1	2	0	0	0	0	0	0	0	0	0	0	0	0	0	0	0	0	1	1	1	0	1	0	0	15	15	12	13	8	13
71	19	2	1	1	1	1	1	2	1	2	0	1	0	2	1	1	1	2	0	0	2	3	1	1	1	0	1	13	12	9	16	8	5
72	17	2	1	2	0	0	0	0	0	0	0	1	0	1	0	3	0	0	0	0	0	1	0	0	1	0	0	12	13	14	23	18	14
73	21	1	1	2	1	0	1	0	0	0	0	0	0	1	0	0	0	0	0	0	0	0	1	1	1	0	0	19	27	19	18	17	18
74	18	2	1	2	1	1	0	0	0	0	0	1	0	0	1	0	0	1	0	0	1	1	0	0	1	0	1	14	19	15	16	16	15
75	20	2	1	1	1	1	1	0	0	1	0	1	1	1	1	1	2	1	1	0	0	0	2	2	1	0	1	15	33	15	18	24	15
76	20	2	1	2	1	0	0	0	0	0	0	0	0	0	0	0	0	0	0	0	1	1	0	0	1	0	1	14	30	18	17	26	19
77	19	2	1	2	1	1	1	1	1	1	0	1	1	1	1	0	1	1	0	0	1	1	0	0	1	0	1	11	16	12	17	12	16
78	18	2	1	2	0	0	0	0	0	0	0	1	0	0	1	0	0	1	0	0	0	0	0	0	1	0	1	15	24	20	23	18	19
79	20	2	1	2	1	0	0	1	0	0	0	0	0	0	0	0	0	0	0	0	1	1	0	0	1	0	0	20	34	20	22	16	15
80	20	2	1	2	0	0	0	0	0	0	0	0	0	0	0	0	0	0	0	0	0	1	1	1	0	0	0	10	22	13	16	8	10
81	19	1	1	1	0	0	0	0	0	0	0	0	0	0	0	0	0	0	0	0	0	0	0	0	0	0	0	8	15	10	19	24	18
82	20	2	1	1	3	3	3	1	1	3	0	1	1	2	1	2	0	1	0	0	2	2	2	0	2	0	2	20	33	20	22	18	20
83	22	1	1	1	1	1	1	1	1	1	1	1	1	1	1	1	1	1	1	1	2	2	1	0	2	0	2	12	11	14	10	16	5
84	21	2	1	2	0	1	1	0	0	1	0	1	1	1	1	1	0	2	0	0	1	1	0	0	0	0	1	10	26	16	19	17	12
85	18	2	1	1	0	0	0	0	0	0	0	1	1	0	1	0	1	1	0	0	1	0	0	0	0	0	1	16	26	15	19	21	15
86	21	1	1	2	2	2	2	2	1	1	1	2	2	0	1	1	2	1	0	0	1	1	0	0	0	0	1	13	20	14	16	18	10
87	18	1	1	2	2	1	2	2	2	2	2	1	1	0	1	0	0	2	2	0	0	0	0	0	0	0	1	9	12	11	15	8	13
88	19	2	1	2	1	1	1	0	1	1	1	1	1	1	1	1	1	1	0	0	0	1	0	0	1	0	1	15	33	15	18	24	15
89	19	2	1	1	0	0	0	0	0	0	0	0	0	0	0	0	0	0	0	0	0	0	0	1	0	0	0	20	22	18	16	16	12
90	19	2	1	1	1	1	1	1	1	2	0	1	2	2	2	1	2	1	1	0	1	0	1	0	1	0	2	10	12	17	18	18	11
91	19	2	1	2	0	0	0	0	0	0	0	0	0	0	0	0	0	0	0	0	0	1	0	0	0	0	0	20	43	20	24	32	20
92	20	2	1	2	1	0	0	0	0	0	0	0	0	0	0	0	0	0	0	0	0	1	2	0	1	0	0	17	23	15	17	19	17
93	19	2	1	1	1	1	1	1	0	0	0	1	1	1	1	1	0	0	0	0	1	1	0	0	1	0	1	12	24	14	14	16	14
94	19	2	1	2	0	0	1	0	0	0	0	3	1	0	3	0	3	3	0	0	1	2	0	0	1	0	1	14	11	16	14	8	7
95	19	1	1	2	3	1	1	3	1	3	1	3	3	3	3	2	3	3	0	0	1	0	0	0	1	0	3	11	18	14	18	10	9
96	19	2	1	1	2	2	2	2	2	3	1	1	1	3	1	0	2	2	0	0	2	3	0	1	1	0	2	15	19	14	16	13	15
97	20	2	1	2	1	1	1	1	0	1	0	3	3	2	3	3	3	0	0	0	2	3	0	0	2	0	3	20	18	20	24	10	13
98	21	2	1	2	1	1	1	1	1	1	1	1	2	3	2	1	1	2	1	1	2	2	0	0	1	0	1	11	20	13	14	16	13
99	19	2	1	2	1	0	1	1	1	1	0	1	1	1	1	1	1	1	1	1	0	1	1	0	1	0	2	20	35	15	24	32	20
100	19	2	1	2	0	0	0	0	0	0	0	1	0	1	1	1	0	1	0	0	0	0	0	0	0	0	1	14	13	9	19	8	10
101	18	1	1	1	0	0	0	0	1	0	0	0	0	2	0	1	0	1	0	0	2	2	0	0	0	0	1	11	14	8	20	11	17
102	19	2	1	1	1	1	1	0	0	0	0	1	1	0	1	1	0	0	0	0	0	0	0	0	0	0	0	20	40	19	24	27	20
103	21	2	1	2	1	1	1	1	1	1	1	2	1	2	1	0	1	1	1	0	3	3	0	0	1	0	3	20	35	20	18	17	10
104	18	2	1	2	0	0	0	0	0	0	0	1	1	0	1	1	0	1	0	0	0	0	0	0	0	0	0	16	22	15	18	18	19
105	22	1	1	1	1	1	1	1	1	0	1	2	1	0	2	0	3	2	0	0	1	1	0	0	1	0	2	18	15	18	16	8	10
106	19	1	1	2	1	1	1	1	1	1	1	1	1	1	1	1	1	1	1	0	1	1	0	0	1	0	1	5	14	14	22	17	18
107	18	2	1	1	0	0	0	0	0	0	0	1	1	1	1	1	0	0	0	0	1	2	0	0	1	0	1	15	33	15	18	24	15
108	19	1	1	1	0	0	0	0	0	0	0	0	0	0	0	1	0	0	0	0	2	1	3	3	1	0	1	15	33	15	18	24	15
109	18	2	1	1	0	0	1	0	0	1	0	1	0	1	1	1	0	0	0	0	0	0	0	0	0	0	1	18	16	16	24	16	15
110	18	2	1	2	0	0	0	0	0	0	0	0	0	0	0	0	0	0	0	0	0	1	0	2	0	0	0	20	25	20	24	32	20
111	19	1	1	1	0	0	0	0	0	0	0	0	0	0	0	0	0	0	0	0	0	0	0	0	0	0	0	20	44	20	24	32	20
112	19	2	1	2	0	0	0	0	0	0	0	0	0	0	1	0	0	1	0	0	0	1	0	0	0	0	0	10	20	15	20	16	10
113	21	2	1	2	0	1	1	1	1	1	0	2	1	1	1	1	1	2	1	1	1	1	0	0	0	0	2	16	22	10	23	11	11
114	18	2	1	2	0	0	0	0	0	0	0	0	0	2	1	0	0	0	0	0	2	1	0	0	1	0	2	10	27	14	18	17	14
115	20	2	1	2	0	0	0	0	0	0	0	1	0	0	0	0	0	0	0	0	0	0	0	0	0	0	0	15	19	11	24	32	20
116	18	2	1	1	2	2	2	2	2	2	1	1	3	3	3	1	3	3	1	2	3	2	3	1	2	0	3	16	17	12	22	22	9
117	19	1	1	2	0	0	0	1	0	0	0	0	0	0	0	0	0	0	0	0	1	1	0	0	1	0	1	20	44	18	19	24	15
118	19	1	1	2	1	1	0	1	1	1	0	1	0	1	1	0	1	0	0	0	0	1	0	0	1	0	0	20	42	20	24	32	20
119	18	1	1	2	2	1	1	1	2	2	2	2	2	2	2	1	1	1	1	1	1	0	0	0	1	0	2	15	33	15	18	24	15
120	20	2	1	1	0	0	0	1	0	0	0	1	1	1	1	1	1	1	1	0	1	0	0	0	0	0	1	14	19	15	18	14	10
121	19	1	1	2	1	1	0	1	1	1	1	1	1	1	1	1	1	1	1	1	2	0	0	1	1	0	2	12	13	13	13	16	10
122	19	1	1	2	0	0	0	0	0	0	0	0	0	0	0	0	0	0	0	0	0	1	0	0	0	0	0	18	18	20	20	13	17
123	18	2	1	2	0	0	1	1	0	1	0	1	0	1	1	1	1	1	0	0	1	0	0	0	0	0	1	19	25	13	22	22	15
124	17	2	1	1	1	0	1	0	0	0	0	1	1	1	1	1	1	1	0	0	0	2	2	2	1	0	1	20	27	12	18	9	13
125	19	1	1	2	0	0	0	0	0	0	0	0	0	0	0	0	0	0	0	0	0	0	1	0	0	0	1	16	19	18	21	15	18
126	22	2	1	2	0	0	0	0	0	0	0	1	0	0	0	0	0	0	0	0	0	0	0	0	1	0	0	19	37	20	24	30	20
127	21	2	1	1	1	0	0	0	0	1	0	2	0	0	1	0	0	1	0	0	1	0	0	1	1	0	2	14	18	13	18	14	14
128	19	2	1	2	0	0	0	0	0	0	0	0	0	0	0	0	0	0	0	0	1	1	0	0	0	0	0	20	36	15	19	18	17
129	19	2	1	1	0	0	0	0	0	0	0	0	0	0	0	0	0	0	0	0	0	1	0	0	0	0	0	19	31	19	19	22	19
130	19	2	1	2	1	0	1	1	0	0	0	0	1	1	0	0	0	0	0	0	0	1	0	0	0	0	0	19	31	20	22	29	20
131	20	2	1	2	1	1	2	1	1	2	0	1	1	2	1	1	1	2	1	1	2	0	0	1	1	0	2	15	20	9	22	13	16
132	19	2	1	2	0	0	0	0	0	0	0	1	0	0	1	0	0	1	0	0	0	0	1	0	1	0	1	13	17	11	20	14	14
133	20	1	1	1	0	0	0	1	0	0	0	0	1	1	1	1	0	1	1	0	2	1	0	0	1	0	1	15	27	13	13	18	14
134	19	2	1	2	0	0	0	0	0	0	0	2	0	0	2	1	0	2	0	0	0	0	0	0	0	0	2	20	26	20	21	9	12
135	18	2	1	2	1	0	0	0	0	0	0	1	1	0	0	0	0	0	0	0	1	1	0	0	1	0	1	12	22	14	16	17	14
136	18	2	1	2	1	1	1	1	1	1	1	1	1	1	1	1	1	1	1	1	1	3	0	0	1	0	1	20	20	15	18	13	15
137	19	2	1	2	0	0	0	0	0	0	0	0	0	0	0	0	0	0	0	0	1	1	0	0	1	0	2	14	22	13	19	14	14
138	19	2	1	2	1	1	1	0	0	1	0	2	1	2	2	2	1	0	0	1	1	1	0	0	1	0	2	7	14	16	19	14	15
139	19	1	1	2	1	1	1	1	1	1	1	1	1	1	1	1	1	1	1	1	1	1	0	0	1	0	2	10	22	10	12	16	10
140	18	2	1	2	0	0	0	0	0	0	0	0	0	0	0	0	0	0	0	0	0	0	0	0	0	0	0	19	24	17	23	14	20
141	18	1	1	2	0	0	0	0	0	0	0	0	1	0	0	0	0	0	0	0	0	0	0	0	1	0	0	15	21	13	12	20	16
142	18	1	1	1	0	0	0	0	0	0	0	0	1	0	0	0	0	1	0	0	1	1	0	0	0	0	1	9	15	13	17	17	11
143	22	1	1	2	0	0	0	0	0	0	0	1	1	1	1	1	1	1	1	0	1	1	1	0	1	0	2	9	11	13	16	16	14
144	21	1	1	2	1	1	1	1	1	1	1	1	1	1	1	1	1	1	1	1	2	2	3	2	2	1	3	14	25	15	17	16	17
145	19	1	1	2	0	0	0	0	0	0	0	0	0	0	0	0	0	0	0	0	2	1	2	0	1	0	2	15	17	10	13	15	9
146	19	1	1	2	0	0	1	0	0	1	0	0	0	2	0	0	1	0	0	0	2	2	0	0	1	0	3	5	11	5	6	8	5
147	18	2	1	1	1	0	0	0	0	0	1	1	0	1	1	1	2	1	1	0	1	0	1	1	1	0	1	11	20	14	15	18	15
148	18	2	1	2	1	1	1	1	1	1	1	1	1	1	1	1	1	1	1	1	1	3	0	0	2	0	1	13	28	11	12	16	10
149	20	1	1	1	0	0	0	0	0	0	0	0	0	0	0	0	0	0	0	0	1	0	0	0	1	0	0	14	22	10	12	16	10
150	19	2	1	2	1	0	0	1	1	1	1	0	0	0	0	0	0	0	0	0	2	2	0	0	1	0	1	15	33	15	18	24	19
151	19	2	1	2	0	1	0	1	0	1	0	1	1	0	1	1	0	0	0	0	1	0	0	0	1	0	1	7	17	16	22	16	18
152	20	1	1	2	1	0	0	0	0	0	1	0	1	1	0	0	0	0	0	0	1	1	0	0	1	0	1	13	28	11	12	19	12
153	19	2	1	1	1	0	1	0	0	0	0	1	1	0	1	0	0	0	0	0	0	1	0	0	0	0	0	19	25	14	22	24	15
154	19	1	1	2	1	0	0	1	0	1	0	2	0	0	2	0	0	1	0	0	1	1	1	0	0	0	1	16	14	17	17	10	17
155	19	1	1	2	0	0	0	0	0	0	0	2	0	0	0	3	0	2	0	0	1	1	0	0	0	0	1	19	16	11	19	16	14
156	19	1	1	1	1	1	1	1	0	1	1	1	1	0	1	1	1	1	1	1	1	0	0	0	1	0	1	15	23	15	19	18	14
157	20	1	1	1	0	0	0	0	0	0	0	0	0	0	0	0	0	0	0	0	0	1	0	0	0	0	2	20	22	20	23	8	17
158	19	1	1	2	0	0	0	0	0	0	0	0	0	0	0	0	0	0	0	0	0	1	0	0	0	0	0	19	29	13	17	19	15
159	20	1	1	1	0	0	1	0	0	1	1	3	1	0	0	1	1	2	0	0	0	1	0	0	0	0	0	14	18	15	16	13	12
160	21	2	1	2	0	0	0	0	0	0	0	0	0	0	0	0	0	0	0	0	1	1	0	0	0	0	0	15	27	14	17	18	15
161	19	2	1	2	1	0	0	0	0	0	0	1	0	0	1	1	0	1	0	0	0	0	0	0	1	0	1	15	21	14	16	14	16
162	19	1	1	2	0	0	0	0	1	0	0	0	0	1	0	1	0	0	0	0	1	0	0	0	1	0	1	12	22	10	12	16	10
163	19	2	1	2	0	0	0	0	0	0	0	0	0	0	0	0	0	0	0	0	0	0	0	1	0	0	0	13	17	13	12	17	10
164	19	1	1	2	0	0	1	0	0	0	0	0	0	0	1	0	0	0	0	0	1	1	0	0	0	0	1	12	16	10	13	13	12
165	19	1	1	1	0	0	0	0	0	0	0	1	1	0	1	0	0	1	0	0	1	1	1	0	1	0	1	15	14	14	12	22	15
166	18	1	1	2	1	0	0	1	0	1	1	1	0	0	1	0	0	0	0	0	0	0	0	0	1	0	2	15	15	14	21	23	15
167	18	2	1	2	0	0	1	0	0	1	0	1	0	1	1	0	0	0	0	0	1	3	0	0	2	0	1	20	36	15	17	19	19
168	19	1	1	1	0	0	0	0	0	0	0	0	0	0	0	0	0	0	0	0	0	0	0	0	0	0	0	15	33	15	18	17	14
169	18	1	1	2	0	0	0	0	0	0	0	0	0	0	0	0	0	0	0	0	1	0	0	0	0	0	1	15	33	15	18	24	15
170	19	1	1	2	0	0	0	0	0	0	0	0	0	0	0	0	0	0	0	0	0	0	0	0	0	0	0	19	20	16	18	17	16
171	20	1	1	1	0	0	0	0	0	0	0	2	2	1	1	3	1	1	1	0	1	2	0	1	1	0	1	15	33	15	18	16	10
172	19	2	1	2	1	1	1	1	1	1	1	1	1	1	1	1	1	1	1	0	0	0	0	0	0	0	1	13	25	11	17	20	12
173	18	2	1	2	0	0	0	0	0	0	0	0	0	0	0	0	0	0	0	0	0	0	0	0	0	0	0	15	24	14	17	17	13
174	18	1	1	2	1	1	1	0	0	1	0	1	1	0	1	0	0	0	0	0	1	0	1	1	1	0	1	14	25	15	19	18	19
175	20	1	1	2	0	0	0	0	0	0	0	1	0	0	0	1	0	0	0	0	0	0	0	0	1	0	1	7	17	17	16	15	20
176	19	1	1	2	0	0	0	0	0	1	0	1	0	1	1	0	0	0	1	0	1	1	1	0	0	0	1	10	22	12	12	14	14
177	20	2	1	1	1	1	1	1	1	1	0	2	2	2	2	2	2	2	2	2	2	3	0	0	1	0	2	15	14	13	18	14	10
178	19	2	1	2	0	0	0	0	0	0	0	0	0	1	0	0	0	0	0	0	0	1	0	0	1	0	1	18	30	19	21	26	20
179	19	2	1	2	0	0	0	0	0	0	0	0	0	0	0	0	0	0	0	0	0	1	0	1	0	0	0	18	22	11	18	16	14
180	18	1	1	1	1	0	0	0	0	0	0	1	0	0	1	1	0	0	0	0	1	2	0	0	1	0	2	15	25	13	14	14	14
181	20	2	1	2	1	1	0	0	0	0	0	0	0	0	0	0	0	0	0	0	1	1	0	0	1	0	1	20	44	20	24	29	19
182	18	1	1	2	0	0	0	0	0	0	0	1	0	0	0	1	0	0	0	0	0	0	0	0	1	0	2	16	26	15	24	21	15
183	20	2	1	2	1	3	1	0	0	0	0	0	0	0	0	0	0	0	0	0	1	0	0	0	0	0	0	18	21	18	11	9	18
184	18	2	1	2	1	0	0	0	0	0	0	0	0	1	0	0	0	3	0	0	1	0	0	0	1	0	0	16	22	15	19	10	17
185	18	2	1	2	1	1	0	0	0	0	0	0	0	0	0	0	0	0	0	0	1	1	0	0	1	0	1	15	21	12	19	16	10
186	19	1	1	2	1	1	1	1	1	1	1	3	2	2	2	2	2	2	1	0	2	2	0	0	1	0	2	15	13	14	15	11	10
187	19	2	1	2	1	1	0	0	0	0	0	1	1	0	1	1	1	1	0	0	1	0	0	0	1	0	1	11	20	12	17	18	15
188	19	1	1	2	0	0	0	0	0	0	0	0	0	0	0	0	0	0	0	0	0	1	0	0	0	0	0	18	44	20	24	32	20
189	25	2	3	2	1	0	1	0	0	1	0	1	1	1	0	1	1	0	0	0	1	1	0	1	1	0	1	20	31	20	22	20	15
190	18	1	1	2	0	0	0	0	0	0	0	0	0	0	0	0	0	0	0	0	0	0	0	0	0	0	0	14	22	15	16	22	15
191	19	2	1	2	0	1	1	0	0	1	1	2	1	0	1	0	0	1	0	0	1	1	0	0	1	0	1	15	19	14	21	17	12
192	19	2	1	1	1	0	0	0	0	0	0	1	1	0	1	0	3	1	0	1	0	0	2	2	1	0	1	10	22	15	17	15	12
193	19	1	1	2	0	0	0	0	0	0	0	0	0	0	0	0	0	0	0	0	1	0	0	0	0	0	0	18	40	16	24	28	20
194	19	1	1	1	1	1	1	1	1	1	1	0	0	0	0	0	0	0	0	0	0	1	0	0	0	0	0	20	29	20	24	32	20
195	19	1	1	2	0	0	0	0	0	0	0	0	0	1	0	2	0	0	0	0	1	3	0	0	0	0	0	15	26	14	18	24	15
196	19	2	1	1	2	0	0	0	0	0	0	0	0	0	0	2	0	0	0	0	2	2	0	0	1	0	1	20	32	14	18	16	11
197	21	2	1	1	0	0	0	0	0	0	0	0	1	0	0	0	0	0	0	0	0	1	0	1	1	0	0	19	33	19	24	32	20
198	19	1	1	2	0	0	1	0	0	0	0	1	0	0	0	0	1	1	0	0	0	0	0	0	0	0	0	15	13	13	20	17	10
199	18	2	1	2	1	1	1	1	1	1	1	1	1	0	1	1	1	0	0	0	0	0	0	0	1	0	1	16	17	13	21	21	17
200	19	2	1	2	1	0	0	0	0	0	0	1	0	0	1	0	0	0	0	0	0	1	0	0	0	0	1	19	23	13	18	18	17
201	17	1	1	1	1	1	1	0	1	0	0	1	0	2	1	2	1	0	0	0	1	1	0	2	1	0	0	16	15	10	17	8	10
202	18	1	1	1	2	0	0	0	0	0	0	0	1	1	0	0	1	1	1	0	1	1	0	0	1	0	1	16	30	15	18	22	15
203	18	1	1	2	0	0	0	0	0	0	0	0	0	0	0	0	0	0	0	0	0	0	0	0	0	0	0	18	42	20	24	25	15
204	19	1	1	2	0	0	0	0	0	0	0	0	0	0	0	0	0	0	0	0	0	1	1	0	2	1	1	15	33	15	23	24	19
205	19	1	1	2	0	0	0	0	0	0	0	0	0	0	0	0	0	0	0	0	0	0	0	0	0	0	0	15	33	15	18	24	15
206	18	2	1	2	0	0	0	0	0	0	0	0	1	0	0	0	0	0	0	0	0	0	0	1	2	0	2	20	27	20	17	8	18
207	20	2	1	1	0	0	1	0	0	1	0	2	0	2	2	1	1	0	0	0	1	0	0	0	1	0	2	18	25	17	22	11	14
208	19	2	1	2	1	0	1	1	1	1	0	1	1	1	1	1	2	2	1	0	1	1	0	0	1	0	1	15	19	15	17	16	10
209	18	2	1	1	1	1	1	1	0	0	1	0	1	0	1	0	0	1	0	1	0	0	1	0	0	0	0	16	28	20	23	24	19
210	18	1	1	2	0	0	0	0	0	0	0	1	0	0	0	1	0	0	0	0	0	0	0	1	1	0	1	20	32	15	18	22	19
211	21	1	2	1	1	2	1	2	0	0	1	1	1	2	1	0	0	0	0	0	1	2	1	1	1	0	1	12	21	15	22	19	13
212	18	1	1	2	1	0	1	0	0	0	0	1	0	1	0	0	0	0	0	0	1	1	0	0	1	0	1	20	23	10	19	16	14
213	20	1	1	2	1	1	1	1	0	0	0	0	0	0	0	0	0	0	0	0	0	2	1	0	1	0	0	15	31	15	18	24	15
214	19	1	1	2	0	0	0	0	0	0	0	1	1	0	1	1	1	1	0	0	1	1	0	0	1	0	1	8	16	14	16	12	10
215	19	1	1	2	1	1	1	1	1	1	0	0	1	0	1	0	0	0	0	0	1	2	0	2	1	0	1	15	15	18	17	15	18
216	20	1	1	2	0	0	0	0	0	0	0	0	0	0	0	0	0	1	0	0	0	1	0	0	0	0	0	13	15	12	19	14	14
217	19	1	1	2	0	0	0	0	0	0	0	0	0	0	0	0	0	0	0	0	0	0	0	0	0	0	0	19	40	20	24	32	20
218	19	2	1	2	0	0	0	0	0	0	0	0	0	0	0	0	0	0	0	0	0	0	0	0	0	0	0	10	14	14	6	11	10
219	27	2	2	2	2	1	1	1	0	1	0	1	1	1	1	0	1	2	0	0	1	2	1	0	1	0	2	16	15	10	19	10	10
220	19	1	1	2	1	1	1	1	1	1	1	1	1	1	1	1	1	1	1	1	1	1	1	1	1	0	2	15	23	15	19	14	15
221	17	2	1	2	0	0	0	0	0	0	0	0	0	0	0	0	0	0	0	0	0	1	0	0	1	0	0	18	34	20	22	23	19
222	20	1	1	2	0	0	0	0	0	0	0	0	0	0	0	0	0	0	0	0	0	1	0	1	0	0	0	20	44	20	24	32	20
223	21	1	1	2	1	1	1	1	1	1	1	2	2	1	2	1	2	1	0	1	2	1	2	2	1	0	2	10	12	13	14	15	13
224	18	2	1	2	0	0	0	0	0	0	0	0	0	0	0	0	0	0	0	0	0	0	0	0	1	0	0	20	21	14	18	19	20
225	18	2	1	2	0	0	0	0	0	2	1	1	0	1	0	1	1	0	0	0	1	0	0	1	1	0	1	20	23	20	19	16	19
226	22	2	1	2	1	0	2	1	0	0	1	1	1	1	2	0	0	0	0	0	1	1	0	0	1	0	1	13	15	12	16	16	13
227	19	1	1	2	1	0	0	0	0	0	0	0	0	1	0	0	0	0	0	0	1	0	0	0	0	0	0	16	27	15	21	22	15
228	20	1	1	1	1	1	1	1	1	1	1	1	1	1	1	1	1	1	1	1	1	0	0	1	1	0	3	20	20	14	14	8	5
229	19	2	1	1	0	0	0	0	0	0	0	0	0	0	0	0	0	0	0	0	1	1	0	0	1	0	0	19	20	19	21	23	19
230	19	2	1	2	1	0	0	0	0	0	0	1	1	1	1	0	0	0	0	0	0	0	0	0	1	0	0	14	28	18	24	18	14
231	18	1	1	2	0	0	0	0	0	0	0	1	0	0	0	0	0	2	0	0	0	0	2	0	0	0	1	16	16	19	22	15	18
232	23	1	1	1	0	0	0	0	0	0	0	0	0	0	0	0	0	0	0	0	0	0	0	0	0	0	0	15	30	20	16	12	20
233	17	2	1	2	0	0	0	0	0	0	0	0	0	0	0	0	0	0	0	0	0	0	0	0	1	0	0	19	40	20	22	26	20
234	19	2	1	2	1	0	0	0	0	0	0	3	1	3	3	3	2	3	0	0	0	1	0	0	0	0	0	17	22	14	12	16	10
235	21	2	1	2	0	0	0	0	0	0	0	0	0	0	0	0	0	0	0	0	0	0	0	0	0	0	0	7	17	10	21	15	14
236	19	1	1	1	0	0	0	0	0	0	0	0	0	0	0	0	0	0	0	0	0	0	0	0	0	0	0	5	11	5	6	8	5
237	19	1	1	2	2	3	3	1	1	1	3	3	1	2	3	0	2	3	0	1	2	2	2	0	1	0	2	10	13	12	14	8	9
238	18	1	1	1	2	2	2	2	2	2	2	1	2	0	1	0	3	3	0	0	2	1	0	0	1	0	3	12	14	10	19	14	9
239	21	1	1	1	1	0	1	0	0	1	0	1	1	1	1	1	1	0	0	0	1	2	0	0	1	0	1	14	19	12	17	17	13
240	20	2	1	2	1	1	1	1	1	1	1	1	1	0	0	0	0	0	0	0	0	0	0	1	0	0	0	20	33	20	22	26	17
241	19	2	1	2	1	1	1	1	1	1	0	1	1	1	1	2	1	1	1	1	2	1	0	0	1	0	2	10	14	9	13	14	10
242	19	2	1	2	1	0	1	0	0	0	0	0	0	3	0	0	1	0	0	0	2	3	0	0	1	0	2	15	26	20	18	16	14
243	19	2	1	2	1	1	1	0	0	0	0	0	0	1	1	1	0	1	0	0	1	1	0	0	1	0	2	16	16	14	24	15	19
244	20	2	1	2	2	2	2	2	2	1	1	3	1	3	0	0	1	3	3	0	1	2	0	1	1	0	1	10	17	16	19	8	14
245	19	1	1	2	1	1	1	1	1	1	1	2	2	2	2	0	1	2	2	0	1	1	0	0	1	0	1	12	12	12	22	10	17
246	19	1	1	1	0	0	0	0	0	0	0	0	0	0	0	0	0	0	0	0	0	0	0	0	1	0	1	17	13	15	13	22	15
247	19	1	1	2	1	1	1	1	1	1	1	0	0	0	0	1	1	2	2	0	2	1	1	0	1	0	2	10	19	10	15	14	14
248	19	2	1	2	1	1	1	1	1	1	1	2	1	2	2	2	3	1	0	0	2	2	0	1	1	0	3	7	13	8	20	8	6
249	20	2	1	2	1	1	1	1	0	0	0	0	0	0	0	0	0	0	0	0	0	1	0	2	0	0	0	20	40	20	24	32	20
250	17	1	1	2	0	1	0	0	0	0	0	0	0	0	0	0	0	0	0	0	0	0	0	0	0	0	0	20	44	20	23	30	19
251	19	2	1	2	1	1	1	1	0	1	0	1	1	1	0	0	1	1	0	0	2	2	0	0	1	0	2	9	14	10	12	16	10
252	20	1	1	1	0	0	0	0	0	0	0	0	0	0	0	0	0	0	0	0	1	1	2	1	1	1	1	20	14	10	15	21	20
253	19	1	1	1	1	1	1	1	1	1	1	1	1	1	1	1	1	1	0	0	2	2	1	0	1	0	2	14	22	12	13	16	10
254	18	1	1	2	1	1	1	0	1	1	0	1	1	0	1	0	0	2	0	0	0	0	1	0	1	0	2	14	17	16	23	16	11
255	21	2	1	2	0	0	1	0	0	1	0	1	1	0	1	0	1	2	0	0	1	0	0	0	1	0	0	17	16	15	15	19	19
256	18	1	1	2	0	0	0	0	0	0	0	0	0	0	0	0	0	0	0	0	0	0	0	0	0	0	0	20	25	18	19	20	19
257	18	2	1	2	0	0	0	0	0	0	0	0	0	0	0	0	0	0	0	0	0	0	1	1	1	0	0	15	25	15	18	24	15
258	19	2	1	2	1	1	1	1	0	1	1	1	1	1	0	1	1	1	0	0	0	0	0	0	1	0	0	13	15	15	18	17	15
259	19	2	1	2	1	1	1	0	1	1	1	1	1	1	1	1	1	1	1	0	1	1	0	0	2	0	1	15	21	13	16	17	14
260	17	2	1	1	1	0	1	0	0	0	0	0	0	1	0	0	0	0	0	0	1	2	0	0	1	0	0	16	21	20	19	20	20
261	19	2	1	2	1	0	0	0	0	1	0	0	0	1	0	0	0	0	0	0	0	0	0	1	1	0	1	18	23	13	18	16	15
262	21	2	1	2	3	1	1	1	0	1	0	1	1	1	1	2	1	1	0	0	1	1	0	0	1	0	1	14	24	14	19	15	10
263	19	2	1	1	3	3	3	3	3	3	3	3	3	3	3	3	3	3	3	3	0	1	0	0	1	0	3	20	11	5	18	8	5
264	18	2	1	1	0	0	0	0	0	0	0	1	0	1	1	1	0	1	0	0	1	1	0	0	1	0	1	10	19	11	12	9	10
265	21	2	1	2	0	0	0	0	0	0	0	3	0	0	3	0	0	0	0	0	0	1	0	0	1	1	3	10	15	12	18	8	10
266	19	2	1	2	0	0	0	0	0	0	0	1	0	0	0	0	0	0	0	0	0	0	0	0	0	0	0	15	23	13	17	16	19
267	21	1	1	1	0	0	0	0	0	0	0	0	0	0	0	0	0	0	0	0	0	1	0	0	0	0	0	15	23	15	18	20	19
268	21	2	1	2	0	0	0	0	0	0	0	0	0	0	0	0	0	0	0	0	0	1	0	1	1	0	0	15	32	15	17	23	15
269	21	2	1	2	0	0	1	0	0	0	0	1	1	1	1	1	0	1	0	0	2	2	0	2	1	0	1	13	16	17	14	14	20
270	20	2	1	2	1	0	0	1	0	1	0	1	1	0	1	0	0	0	0	0	1	1	0	0	0	0	0	15	33	15	18	24	15
271	20	2	1	2	1	1	1	1	0	1	0	1	1	0	1	1	0	0	0	0	1	0	0	0	1	0	1	20	22	20	18	16	18
272	19	1	1	2	1	1	1	1	1	1	1	0	1	1	0	1	0	0	0	0	1	0	0	0	1	0	2	15	13	10	12	8	10
273	20	2	1	2	1	1	1	1	1	1	1	1	1	1	1	0	0	1	1	0	2	1	0	0	2	0	2	10	22	10	12	10	10
274	20	2	1	2	0	0	0	0	0	0	0	1	0	0	0	0	0	1	0	0	0	1	0	1	0	0	0	20	34	20	20	24	20
275	19	1	1	2	1	1	1	1	1	1	1	0	1	0	0	1	1	0	0	1	1	0	0	0	1	0	1	15	13	11	14	15	8
276	19	2	1	2	0	0	0	0	0	0	0	1	0	0	0	0	0	1	0	0	0	0	0	0	0	0	0	16	14	16	17	11	15
277	19	1	1	2	1	1	0	1	0	1	0	1	1	1	1	1	0	0	1	0	0	1	0	0	1	0	1	19	21	16	17	24	19
278	19	1	1	2	0	0	0	1	0	1	0	0	1	1	1	0	1	1	1	0	1	1	1	0	1	0	2	20	22	18	15	16	18
279	19	2	1	2	1	1	1	1	1	1	1	1	1	1	1	1	1	0	0	0	1	1	0	0	0	0	1	18	22	15	20	15	18
280	19	1	1	2	1	2	1	0	0	2	1	0	0	0	1	0	0	2	0	0	0	1	0	0	0	0	0	13	26	15	17	18	15
281	19	1	1	2	1	0	0	0	0	0	0	0	0	0	0	0	0	0	0	0	0	1	0	0	0	0	1	20	12	20	24	11	17
282	19	2	1	2	0	1	1	0	0	0	0	1	1	1	1	1	1	1	0	0	1	1	0	0	1	0	1	15	22	14	18	17	15
283	17	2	1	1	1	1	1	0	0	1	1	2	1	1	1	0	0	2	0	0	1	2	0	0	1	0	1	17	19	14	19	9	10
284	20	2	1	2	1	0	1	0	0	1	0	1	1	0	0	0	0	0	0	0	1	0	0	0	1	0	0	16	32	19	23	25	19
285	19	2	1	2	1	0	1	0	0	0	0	0	0	0	0	0	0	1	0	0	0	2	0	2	1	0	1	18	14	13	17	12	15
286	19	2	1	2	2	1	1	1	1	2	1	1	1	2	1	0	1	1	1	1	1	1	0	0	1	0	1	13	24	15	21	21	15
287	20	2	1	1	0	0	0	0	1	0	0	2	1	2	1	1	0	1	0	0	1	2	0	1	0	0	1	14	19	15	18	20	18
288	18	2	1	2	0	0	0	0	0	0	0	1	0	2	2	1	1	0	0	0	0	1	1	0	0	0	0	15	32	15	18	16	15
289	18	1	1	2	1	1	1	1	1	1	1	1	1	1	1	0	1	2	1	0	2	2	0	0	1	0	1	10	14	10	12	16	10
290	22	1	1	1	3	3	3	3	1	3	3	3	3	3	3	0	1	0	0	0	2	3	3	2	1	0	3	10	22	13	18	10	10
291	18	1	1	1	0	0	0	0	0	0	0	0	0	0	0	0	0	0	0	0	3	0	0	0	0	0	0	20	44	20	24	32	20
292	19	2	1	2	3	1	1	1	2	2	2	2	2	0	2	0	1	0	0	1	1	1	1	0	1	0	2	15	23	16	20	13	14
293	21	1	1	2	2	2	2	2	1	2	2	2	2	2	2	2	2	2	1	0	1	1	0	0	1	0	2	14	18	13	13	13	9
294	20	2	1	2	1	1	1	1	1	1	1	2	1	3	3	2	1	1	0	0	2	1	0	1	1	0	3	10	13	17	16	8	11
295	21	2	1	1	2	1	1	3	0	1	0	2	2	3	3	2	2	1	0	3	2	2	0	0	1	0	3	13	23	17	18	19	13
296	19	1	1	2	0	0	0	0	0	0	0	0	0	1	0	0	0	0	0	0	0	2	2	1	1	0	0	8	29	20	18	28	16
297	19	2	1	1	2	3	3	1	1	3	1	3	3	3	3	3	0	0	1	1	1	1	0	0	1	1	2	14	19	9	22	11	6
298	19	1	1	2	1	1	1	1	1	1	1	1	0	0	1	1	0	1	1	0	0	0	1	0	0	0	2	15	35	15	18	21	14
299	20	2	1	2	0	0	0	0	0	0	0	1	0	0	0	1	0	0	0	0	1	2	0	0	1	0	0	18	20	15	21	18	20
300	20	2	1	2	1	1	0	1	0	1	0	2	1	0	1	1	1	2	0	0	0	0	0	1	1	0	2	10	20	16	20	13	11
301	19	2	1	2	0	0	0	0	0	0	0	0	0	1	1	1	0	0	0	0	0	2	0	2	1	0	0	14	28	14	16	14	14
302	21	1	1	1	2	2	2	2	2	2	2	2	2	2	2	2	2	2	2	2	2	2	0	0	3	2	2	15	33	15	18	24	15
303	19	2	1	2	1	1	1	1	1	1	1	1	1	1	1	1	1	1	1	1	0	0	0	1	1	0	0	20	44	20	24	32	20
304	18	2	1	2	2	3	3	2	3	3	3	2	1	2	2	1	2	2	0	1	2	2	1	0	1	0	2	15	15	13	14	16	14
305	19	1	1	2	0	0	0	0	0	0	0	0	0	0	0	0	1	0	0	0	0	0	0	0	0	0	0	8	11	20	18	29	20
306	19	1	1	2	0	0	0	0	0	0	0	1	0	0	1	0	2	0	0	0	2	1	2	1	0	0	2	11	11	17	24	8	9
307	19	1	1	1	0	0	0	0	0	0	0	0	2	2	3	3	0	1	0	0	1	0	0	0	1	0	2	18	33	15	18	24	15
308	20	2	1	2	1	0	1	1	0	0	0	1	0	1	1	1	0	1	0	0	2	1	0	0	1	0	1	11	18	14	16	16	16
309	18	1	1	1	0	1	0	0	0	0	1	0	1	1	0	0	1	1	0	0	0	0	0	0	1	0	1	14	27	17	21	22	16
310	21	1	1	1	0	0	0	0	0	0	0	0	0	0	0	0	0	0	0	0	0	0	2	1	0	0	0	17	16	14	18	15	10
311	21	1	1	2	1	0	0	0	1	1	0	1	1	1	0	1	0	0	0	0	0	0	0	1	1	0	0	17	11	9	14	14	20
312	20	2	1	1	1	0	0	0	0	0	0	0	0	0	0	0	0	0	0	0	1	2	2	3	1	0	1	14	12	10	18	8	15
313	19	2	1	2	1	1	1	1	1	1	0	1	0	0	0	0	0	0	0	0	0	0	0	2	0	0	0	20	20	18	20	15	19
314	19	1	1	2	0	0	0	0	0	0	0	0	0	0	0	0	0	0	0	0	0	1	1	0	0	0	0	20	27	16	21	20	20
315	18	2	1	2	0	0	0	0	0	0	0	0	0	0	0	0	0	0	0	0	0	0	0	0	0	0	0	20	43	20	24	26	20
316	19	2	1	2	0	0	0	0	0	0	0	0	0	0	0	1	0	0	0	0	0	0	1	2	0	0	0	20	37	20	22	23	20
317	19	2	1	2	1	1	1	1	1	1	1	1	1	1	1	1	1	1	1	1	1	1	0	0	1	0	1	15	33	15	18	24	15
318	18	2	1	1	1	1	1	0	0	0	1	1	1	0	0	0	1	1	1	0	0	0	0	0	0	0	1	15	21	14	24	16	18
319	19	2	1	1	1	0	0	0	0	0	0	0	0	1	0	0	0	0	0	0	0	1	0	0	0	0	1	20	22	20	24	25	20
320	18	1	1	1	1	0	0	0	0	0	0	1	0	2	2	2	0	0	0	0	1	1	0	0	2	0	2	9	24	14	14	10	14
321	19	1	1	2	0	1	0	0	0	0	0	1	0	0	0	0	1	0	0	0	0	0	1	1	1	0	0	15	27	15	18	24	15
322	22	2	1	2	0	0	0	0	0	0	0	0	0	0	0	0	0	0	0	0	0	0	0	0	0	0	0	19	34	18	22	17	18
323	19	2	1	2	1	1	1	1	1	1	1	1	1	1	1	1	1	1	1	1	1	2	0	0	2	1	1	10	22	10	12	16	10
324	19	2	1	1	0	1	0	0	0	1	0	1	0	1	1	0	0	0	0	0	1	1	0	0	1	0	1	15	33	15	19	17	14
325	19	2	1	2	0	0	0	0	0	0	0	0	0	0	0	0	0	0	0	0	1	0	0	0	1	0	1	20	40	20	24	22	20
326	19	2	1	2	1	1	1	1	1	1	1	1	0	0	0	0	0	0	0	0	0	0	0	0	1	0	0	20	43	20	21	32	20
327	19	2	1	2	0	0	0	0	0	0	0	1	1	1	1	1	1	1	0	0	1	1	2	1	1	0	2	15	18	15	17	17	10
328	19	1	1	2	1	1	1	1	1	1	1	1	1	1	1	1	1	1	1	1	0	1	1	1	1	0	0	20	44	20	24	18	15
329	19	2	1	2	1	1	1	1	1	1	0	1	1	1	1	1	1	1	1	0	1	1	0	0	1	0	1	11	19	10	12	16	14
330	21	2	1	2	1	1	1	1	1	1	1	1	1	1	1	1	1	1	1	1	1	1	1	1	1	0	1	15	26	15	19	16	14
331	19	1	1	2	0	0	0	0	0	0	0	0	0	0	0	0	0	0	0	0	0	0	2	0	0	0	0	20	44	20	24	26	20
332	19	2	1	2	1	1	1	1	1	1	1	1	1	1	1	2	1	1	0	0	0	1	0	0	1	0	1	14	17	10	19	13	15
333	21	1	1	2	1	2	1	2	1	2	1	1	1	0	1	1	1	1	1	0	2	2	2	3	1	0	1	9	21	13	16	20	14
334	19	2	1	2	0	0	0	0	0	0	0	1	1	1	1	1	0	0	0	0	0	1	0	0	0	0	1	15	30	15	18	24	15
335	17	1	1	1	3	3	3	3	2	2	2	2	2	0	2	0	1	2	2	0	0	0	1	0	1	0	2	13	13	10	21	20	16
336	19	1	1	1	1	1	1	0	1	0	0	1	0	1	0	0	1	1	0	0	1	1	0	0	0	0	2	14	14	13	20	15	14
337	20	2	1	1	0	0	0	0	0	0	0	0	0	0	0	0	0	0	0	0	0	1	0	0	0	0	0	20	24	16	20	17	19
338	21	1	1	2	1	1	1	1	1	1	1	1	1	1	1	0	1	1	1	0	0	0	0	0	0	0	1	15	30	18	17	23	18
339	24	1	1	1	0	0	0	0	0	0	0	0	0	0	0	0	0	0	0	0	0	0	0	0	0	0	0	15	29	15	18	19	15
340	18	2	1	2	1	1	1	1	1	1	1	1	0	1	1	1	1	0	1	0	1	0	0	0	1	0	1	12	30	14	17	16	13
341	18	2	1	2	1	0	0	0	0	1	0	1	0	1	1	0	0	1	0	0	1	1	1	0	1	0	1	19	29	19	15	18	18
342	19	2	1	2	1	1	0	1	1	1	0	1	0	0	0	1	1	0	0	0	1	1	0	0	2	0	1	18	31	15	17	21	15
343	19	1	1	2	1	1	1	1	0	1	1	1	1	1	1	1	1	1	1	1	0	3	0	0	2	0	1	20	18	16	20	12	11
344	18	1	1	1	0	0	0	0	0	0	0	0	0	0	0	0	0	0	0	0	0	1	0	0	1	0	0	19	25	14	18	14	15
345	18	1	1	2	0	0	0	0	0	0	0	0	0	0	0	0	0	0	0	0	0	0	0	0	0	0	0	15	27	15	19	20	14
346	22	1	1	2	0	0	0	0	0	0	0	0	0	0	0	0	0	0	0	0	0	0	0	0	0	0	0	20	44	20	24	32	20
347	19	1	1	1	3	2	3	1	2	1	1	2	1	1	1	1	3	3	2	1	1	1	0	0	2	0	2	20	13	16	24	12	18
348	19	1	1	1	1	1	1	1	1	1	1	1	1	1	1	1	1	1	1	1	2	1	0	1	1	0	1	12	22	10	12	16	10
349	18	2	1	2	1	0	0	1	0	0	0	0	0	0	0	0	0	0	0	0	0	1	0	0	0	0	0	15	22	10	16	23	11
350	19	2	1	2	1	1	1	1	0	1	1	1	1	1	1	1	1	1	1	1	1	0	1	1	2	0	1	10	18	11	17	20	15
351	20	1	1	2	1	0	1	1	0	1	0	1	1	1	1	1	1	0	1	0	1	1	0	0	1	0	1	13	15	12	20	16	10
352	18	2	1	2	1	1	1	1	1	1	1	1	1	1	1	1	1	1	1	1	0	0	0	0	1	0	2	18	22	13	22	10	12
353	18	2	1	1	1	0	1	1	1	1	1	1	1	1	1	1	1	1	1	0	1	2	1	0	1	0	2	15	22	12	17	17	10
354	21	2	1	2	1	1	0	1	0	0	0	1	1	3	2	0	0	2	0	0	1	2	1	3	1	0	1	19	22	16	20	16	18
355	19	1	1	2	0	0	0	0	0	0	0	0	0	2	1	0	0	0	0	0	1	0	3	0	1	0	1	19	32	20	23	17	19
356	19	1	1	2	1	0	1	1	0	0	0	0	0	0	0	0	0	0	0	0	0	0	0	0	0	0	0	5	15	17	20	18	16
357	18	2	1	2	0	0	0	0	0	0	0	2	1	3	0	2	1	1	0	0	1	0	0	2	0	0	1	18	12	14	19	15	14
358	19	2	1	2	1	0	0	0	0	0	0	0	1	1	1	1	0	0	0	0	0	1	1	1	0	0	0	12	24	10	13	16	18
359	19	2	1	2	1	0	0	0	0	1	0	1	0	1	1	2	0	0	1	0	2	2	0	0	2	0	1	10	14	14	21	8	9
360	19	2	1	2	1	0	1	0	0	1	0	1	0	1	1	1	1	1	1	0	1	1	0	0	1	0	1	10	17	12	16	17	14
361	23	2	1	1	1	1	1	1	1	1	0	3	1	1	1	1	1	1	1	0	1	1	0	0	1	0	2	12	21	10	17	8	17
362	19	1	1	2	0	0	0	0	0	0	0	0	0	0	0	0	0	0	0	0	1	0	0	0	1	0	2	19	25	14	20	14	18
363	18	1	1	2	1	0	1	1	1	1	1	1	1	1	1	1	1	1	0	0	0	0	0	0	1	0	0	18	27	20	14	16	18
364	18	1	1	2	1	1	1	1	1	1	0	1	1	0	0	1	1	1	0	0	0	0	0	0	0	0	0	20	44	20	24	32	20
365	23	2	1	1	2	3	2	2	0	1	1	1	1	1	1	0	1	1	0	1	2	3	0	0	2	0	3	12	11	13	17	8	11
366	19	1	1	1	0	0	0	0	0	0	0	0	0	0	0	0	0	0	0	0	0	1	0	0	1	0	0	19	15	20	18	11	14
367	20	2	1	2	0	0	0	0	0	0	0	0	0	2	0	0	0	0	0	0	1	2	0	0	0	0	1	20	35	20	24	15	20
368	18	2	1	2	1	1	1	1	1	1	1	1	1	3	1	1	0	3	1	0	1	1	0	0	1	0	3	15	18	14	17	17	15
369	19	2	1	1	1	1	1	1	0	1	0	1	1	0	1	1	0	0	0	0	0	0	0	0	0	0	0	15	15	13	22	15	13
370	18	2	1	2	1	1	1	1	0	1	1	1	1	0	1	3	1	1	1	0	2	3	2	2	1	0	2	12	20	13	24	15	18
371	17	2	1	1	1	0	1	1	1	1	0	2	1	1	1	0	1	0	0	0	1	1	0	0	1	0	1	15	22	13	18	20	19
372	18	2	1	1	0	0	0	0	0	0	0	0	0	0	0	0	0	0	0	0	0	0	0	0	0	0	0	20	32	18	24	32	20
373	21	1	1	2	1	1	1	1	1	1	1	1	1	1	1	1	1	1	1	1	1	0	2	2	1	0	1	10	22	12	14	20	18
374	18	2	1	2	1	0	0	0	0	0	0	1	0	0	1	0	0	0	0	0	1	1	0	0	1	0	1	14	21	15	20	15	15
375	19	1	1	2	0	0	0	1	0	0	0	1	1	1	1	0	0	1	0	0	1	2	0	1	1	0	1	14	21	15	17	17	15
376	20	1	1	1	0	0	0	0	0	0	0	1	0	0	0	0	0	0	0	0	1	0	0	0	1	0	1	14	12	20	20	18	18
377	19	1	1	1	0	0	0	0	0	0	0	0	0	0	0	0	0	0	0	0	0	0	0	0	0	0	0	18	44	20	24	32	20
378	19	2	1	1	0	0	0	0	0	0	0	1	1	0	1	0	1	1	0	0	0	1	0	0	1	0	1	17	24	15	18	18	10
379	17	1	1	1	1	2	2	1	0	0	0	1	1	0	2	1	2	1	1	1	0	0	0	0	1	0	2	11	22	12	23	17	10
380	21	1	1	1	0	0	0	0	0	0	0	0	0	0	0	0	1	0	0	0	1	1	0	0	0	0	0	13	24	13	22	15	14
381	18	1	1	1	1	1	0	0	1	1	0	1	1	0	1	1	1	0	0	0	1	1	0	1	1	0	1	19	31	18	22	22	17
382	20	2	1	2	0	0	0	0	0	0	0	0	0	0	0	0	0	0	0	0	0	0	0	0	0	0	0	18	38	19	19	22	18
383	18	1	1	2	0	0	0	0	0	0	0	1	1	0	0	0	1	0	0	0	0	0	2	0	0	0	1	13	19	14	17	18	19
384	18	2	1	2	1	1	0	0	0	1	0	1	1	0	1	1	1	2	0	0	1	1	0	1	1	0	2	12	17	12	17	15	12
385	21	2	1	2	1	1	1	1	1	2	0	1	2	2	1	0	1	1	1	0	1	2	1	0	1	0	2	20	25	18	23	22	20
386	20	2	1	1	0	0	0	0	0	0	0	1	0	1	0	0	0	0	0	0	0	1	0	1	0	0	0	16	24	18	23	17	14
387	18	2	1	2	1	1	1	1	0	1	0	1	1	1	1	0	0	1	0	0	2	2	1	0	1	0	2	10	15	14	19	18	14
388	18	1	1	1	0	0	0	0	0	0	0	0	0	0	0	0	0	0	0	0	0	1	0	0	1	0	0	15	13	13	23	15	15
389	18	1	1	2	0	0	0	0	0	0	0	0	0	0	0	0	0	0	0	0	0	0	0	0	1	0	0	20	22	17	20	16	19
390	19	1	1	2	0	0	0	0	0	0	0	1	1	0	0	0	0	1	0	0	2	1	0	0	1	0	0	20	25	15	18	15	19
391	20	2	1	2	0	0	1	0	0	1	1	1	1	1	1	1	1	1	0	0	0	1	0	0	1	0	1	11	16	15	20	17	16
392	19	2	1	1	2	2	1	1	1	1	0	1	1	1	2	1	0	1	0	0	1	1	3	2	1	0	3	15	14	17	15	11	18
393	19	1	1	2	0	0	0	0	0	0	0	1	0	0	0	0	0	1	0	0	0	1	0	0	1	0	1	13	23	10	20	20	15
394	20	1	1	2	0	0	0	0	0	0	0	0	0	0	0	0	0	0	0	0	1	1	0	0	1	0	2	10	18	11	20	16	18
395	19	2	1	2	0	0	0	0	0	1	0	0	0	1	0	1	0	1	0	0	1	3	0	1	1	0	0	18	15	20	20	16	20
396	19	1	1	2	1	1	1	1	1	1	1	1	1	2	1	2	0	1	1	0	1	2	0	1	1	0	1	14	22	10	12	14	9
397	18	1	1	2	1	1	1	1	0	0	0	1	0	1	1	1	0	0	0	0	1	1	0	0	1	0	1	16	14	18	20	22	19
398	20	2	1	1	0	0	0	0	0	0	0	0	0	0	0	1	0	0	0	0	0	1	0	0	1	0	1	5	19	10	18	15	14
399	19	1	1	2	0	0	0	0	0	0	0	0	0	0	0	0	0	0	0	0	0	0	0	0	0	0	0	15	33	15	18	24	15
400	18	1	1	2	0	0	0	0	0	0	0	0	0	1	0	0	0	0	0	0	1	2	0	1	1	0	1	18	32	15	18	21	14
401	19	2	1	2	1	1	1	1	1	1	1	1	1	1	1	1	1	1	1	1	1	0	0	0	0	0	1	15	29	15	16	24	15
402	19	1	1	2	1	0	1	1	0	0	0	1	1	0	1	3	0	0	3	0	1	1	0	0	1	0	1	15	18	16	20	12	5
403	19	1	1	1	0	0	0	0	0	0	0	0	0	0	0	0	0	0	0	0	0	0	0	0	0	0	0	20	44	20	24	32	20
404	18	2	1	2	2	2	1	1	1	1	1	1	1	1	1	1	1	1	1	1	1	1	1	1	2	1	1	19	41	15	21	22	18
405	19	2	1	2	0	0	0	0	0	0	0	0	0	0	0	1	0	0	0	0	1	1	0	0	0	0	0	20	13	16	21	8	9
406	19	2	1	2	0	0	0	0	0	0	0	0	0	0	0	0	0	0	0	0	0	1	0	0	1	0	0	14	14	10	15	14	13
407	18	2	1	2	0	0	1	0	0	0	0	1	0	1	0	1	0	0	0	0	0	1	0	0	1	0	0	19	22	19	24	12	20
408	17	2	1	2	1	1	0	0	0	0	0	0	0	0	0	0	0	1	0	0	0	1	0	0	1	0	0	15	30	15	23	19	17
409	21	2	1	2	1	1	1	1	1	1	1	1	1	2	2	0	1	0	0	1	2	2	0	0	1	0	3	15	16	14	15	13	10
410	18	1	1	2	0	0	0	0	0	0	0	0	0	0	0	0	0	0	0	0	1	0	0	0	0	0	1	13	22	10	12	16	10
411	21	2	1	1	1	1	1	1	0	1	0	1	0	0	1	0	1	1	0	0	1	1	0	0	1	0	1	15	27	13	17	22	15
412	23	2	1	2	0	0	0	0	0	0	0	0	0	0	0	0	0	0	0	0	0	1	0	0	0	0	0	14	18	12	17	12	10
413	18	1	1	1	1	0	0	0	0	0	0	1	0	0	1	0	1	0	0	0	0	0	0	0	0	0	0	20	23	18	23	16	18
414	19	1	1	2	0	0	1	0	0	0	1	0	0	0	0	0	0	0	0	0	0	1	0	0	0	0	0	20	28	15	18	24	15
415	18	2	1	2	0	1	0	1	0	0	0	1	1	1	1	0	0	1	0	0	1	1	0	0	1	0	1	14	26	13	14	18	15
416	21	2	1	2	1	2	1	1	1	1	1	2	1	0	1	2	2	2	1	0	1	1	0	0	1	0	1	13	19	10	17	15	14
417	21	2	1	1	3	3	3	3	3	3	3	3	3	3	3	3	3	3	3	3	1	1	0	0	2	2	3	8	12	7	15	8	6
418	19	2	1	2	0	0	0	0	0	0	0	0	0	0	0	0	0	0	0	0	1	1	0	0	0	0	0	15	26	15	19	16	14
419	20	1	1	2	0	0	0	0	1	1	1	1	1	1	0	1	0	1	0	0	0	2	1	0	1	0	0	14	26	18	19	24	15
420	22	1	1	2	3	3	2	3	2	2	3	1	2	3	3	1	3	1	1	2	3	3	0	0	1	0	1	12	14	14	20	10	6
421	18	2	1	1	0	0	0	0	1	1	1	1	0	1	1	1	0	1	0	0	2	2	0	0	1	0	2	15	22	16	18	15	15
422	18	1	1	2	1	1	1	1	1	1	1	1	1	1	1	1	1	1	1	0	1	1	0	0	2	0	2	20	19	20	16	9	20
423	19	1	1	1	0	0	0	0	0	0	0	0	0	0	0	0	0	0	0	0	0	0	0	0	0	0	0	20	13	15	15	8	20
424	21	1	1	2	1	1	2	0	0	1	1	2	1	1	1	1	1	1	0	0	1	1	0	0	1	0	1	10	14	8	14	8	6
425	18	2	1	2	1	1	1	1	1	2	1	3	2	3	3	3	2	1	1	1	2	1	0	0	2	0	3	5	11	10	11	8	5
426	19	1	1	2	0	0	0	0	0	0	0	1	0	0	1	0	0	0	0	0	0	0	0	0	1	0	0	20	20	12	19	16	13
427	19	1	1	2	1	1	0	1	1	1	0	1	0	0	0	1	0	0	0	0	1	0	2	0	1	0	0	11	19	10	21	18	13
428	18	2	1	1	0	0	0	0	0	0	0	0	0	0	0	0	0	0	0	0	0	0	0	0	0	0	0	15	29	15	21	25	15
429	20	2	1	2	1	0	0	0	0	0	0	0	0	0	0	0	0	0	0	0	1	0	0	0	1	0	0	18	21	10	17	16	18
430	18	2	1	2	1	1	1	1	1	1	1	1	1	1	1	1	1	1	1	1	0	0	0	0	0	0	0	15	33	15	18	24	15
431	19	2	1	2	1	1	1	1	1	1	0	1	1	1	1	1	0	1	0	0	1	2	0	0	1	0	1	18	28	16	22	22	20
432	18	2	1	2	1	0	0	0	0	0	0	1	0	0	1	0	0	1	0	0	0	0	0	0	1	0	0	18	24	15	17	24	15
433	18	1	1	2	0	1	1	1	1	1	1	1	1	1	1	1	1	1	0	0	0	0	1	0	1	0	0	15	33	15	18	24	15
434	22	1	1	2	1	0	0	2	2	1	0	2	1	1	2	1	0	2	1	0	1	0	0	0	1	0	1	15	13	11	16	12	16
435	22	2	1	2	1	1	1	1	0	1	1	1	1	1	1	1	1	1	1	0	2	3	1	0	1	0	2	17	21	16	16	26	17
436	19	2	1	2	0	0	0	0	0	0	0	1	0	1	1	1	0	0	0	0	0	0	0	0	0	0	1	20	40	20	22	32	20
437	19	2	1	2	1	1	1	1	1	1	1	1	0	1	1	1	1	1	0	0	1	2	0	1	2	0	1	9	20	11	16	14	13
438	17	2	1	2	1	1	0	0	1	0	0	1	1	0	0	1	0	1	0	0	0	0	0	0	1	0	1	16	23	15	17	18	15
439	20	2	1	2	1	1	1	1	1	1	1	1	1	1	1	0	0	0	0	0	0	0	0	0	0	0	1	14	25	12	16	20	14
440	18	1	1	2	0	0	1	1	0	0	0	1	1	3	1	0	0	0	0	0	1	2	0	0	1	0	0	12	20	8	17	8	8
441	20	2	1	2	0	0	0	0	0	0	0	0	0	2	0	0	0	1	0	0	0	1	0	1	0	0	0	15	12	15	18	10	20
442	21	2	1	2	1	1	1	1	1	1	1	1	1	0	1	0	1	0	0	0	1	0	0	0	1	0	1	15	32	15	18	16	14
443	18	1	1	2	0	0	0	0	0	0	0	0	0	0	0	0	0	0	0	0	0	0	0	0	0	0	0	11	21	12	15	16	10
444	21	2	1	1	0	0	0	0	0	0	0	1	0	1	0	0	0	1	0	0	1	2	0	0	1	0	1	20	23	14	21	19	15
445	17	2	1	2	0	0	0	0	0	0	0	0	0	0	0	0	0	0	0	0	0	0	0	1	0	0	1	13	16	13	16	16	14
446	20	2	1	1	1	1	1	0	0	1	0	0	0	0	0	0	0	1	0	0	0	0	0	0	1	0	0	12	13	13	17	10	19
447	19	2	1	2	0	0	1	0	1	1	0	1	1	1	1	1	1	0	1	0	1	1	0	0	1	0	1	15	26	10	17	16	14
448	18	1	1	2	1	0	1	1	0	0	1	0	0	1	0	0	0	0	0	0	0	0	0	0	0	0	1	15	22	15	16	16	15
449	20	1	1	2	1	1	1	1	1	1	1	1	1	1	1	1	1	1	1	1	1	2	0	0	1	1	1	10	22	12	16	22	15
450	20	2	1	2	1	1	3	1	2	2	0	1	1	3	3	1	2	3	2	0	2	1	0	0	1	0	3	15	24	13	15	18	15
451	18	2	1	1	1	0	0	0	0	0	0	0	0	1	0	0	0	0	0	0	0	1	0	0	1	0	1	20	39	20	22	28	20
452	22	2	1	2	0	0	0	0	0	0	0	1	1	3	1	1	1	1	0	0	2	2	3	0	1	0	3	11	12	16	20	10	8
453	18	2	1	1	1	1	1	1	1	1	1	1	1	1	1	1	0	0	0	0	2	2	0	0	3	2	2	20	44	20	24	32	20
454	19	2	1	1	1	1	1	1	0	0	0	1	0	0	1	0	1	1	0	0	0	0	0	0	0	0	0	10	22	10	12	16	10
455	19	1	1	2	1	0	0	1	1	1	0	1	0	0	1	1	0	0	0	0	0	0	0	0	1	0	1	13	19	18	20	16	11
456	19	1	1	2	0	0	0	0	0	0	0	0	0	0	0	0	0	1	0	0	0	0	0	0	0	0	0	20	22	20	24	18	19
457	18	2	1	1	0	0	0	0	0	0	0	3	3	2	2	2	1	1	2	0	2	3	0	1	1	3	3	11	11	12	10	9	8
458	18	2	1	2	0	0	0	0	0	0	0	0	0	0	1	0	0	1	0	0	1	0	0	0	1	0	1	19	20	12	16	8	12
459	19	1	1	2	0	0	0	0	0	0	0	0	0	0	0	0	0	0	0	0	0	1	0	1	1	0	0	20	28	20	24	26	20
460	19	1	1	1	0	0	0	0	0	0	0	0	0	0	0	0	0	0	0	0	0	0	0	1	0	0	0	5	11	5	6	8	5
461	18	1	1	2	0	0	0	0	0	0	0	0	0	0	0	0	0	0	0	0	1	0	0	0	1	0	0	20	37	17	22	24	19
462	18	1	1	2	1	1	1	1	1	1	1	1	1	1	1	1	1	1	1	1	1	1	0	0	2	1	1	10	22	10	12	16	10
463	19	2	1	2	0	0	0	0	0	0	0	1	0	1	1	1	0	1	0	0	1	1	0	0	1	0	2	13	21	13	21	17	14
464	18	1	1	1	3	3	3	3	3	3	3	3	3	3	3	3	3	3	3	3	3	3	0	0	2	0	3	17	11	5	12	8	17
465	18	1	1	2	1	1	1	1	1	1	1	1	1	1	1	1	1	1	1	0	1	0	0	0	0	0	2	20	21	10	19	16	10
466	19	2	1	2	0	0	0	0	0	0	0	0	0	0	0	0	0	0	0	0	0	1	0	0	0	0	0	20	44	20	24	32	20
467	20	2	1	2	0	0	0	0	0	0	0	0	0	0	0	0	0	0	0	0	0	0	0	0	1	0	0	20	40	20	24	23	19
468	19	1	1	2	0	0	0	0	0	0	0	0	0	0	0	0	0	0	0	0	0	0	0	0	0	0	0	20	29	20	19	24	20
469	20	1	1	2	0	0	0	0	0	0	0	0	0	0	0	0	0	0	0	0	1	1	0	0	0	0	0	20	42	20	24	18	10
470	18	2	1	2	1	0	0	0	0	0	0	1	0	0	1	0	0	1	0	0	1	0	0	0	0	0	1	19	19	10	12	16	14
471	22	2	1	1	0	0	0	0	0	0	0	0	0	1	0	0	0	0	0	0	0	2	0	0	1	0	0	14	20	14	19	19	14
472	20	1	1	2	0	0	0	0	0	0	0	0	0	0	0	1	0	0	0	0	0	0	0	0	1	0	0	20	29	18	20	26	19
473	19	1	1	2	1	0	1	1	1	0	0	1	0	1	1	1	0	1	1	0	1	1	0	0	1	0	2	16	21	14	19	16	19
474	19	1	1	1	0	0	1	0	0	0	0	0	0	0	0	1	0	0	0	0	0	0	0	0	1	0	1	16	23	18	17	16	14
475	20	2	1	2	1	1	1	1	0	1	1	1	1	0	1	1	1	1	1	0	0	1	0	0	1	0	1	11	26	15	20	21	13
476	17	2	1	2	1	1	1	1	1	1	1	1	1	1	1	0	1	1	0	0	1	0	0	0	1	0	2	20	43	19	18	23	15
477	19	1	1	2	0	0	0	0	0	0	0	0	0	0	0	0	0	0	0	0	0	0	0	0	1	0	0	16	29	19	23	28	20
478	20	1	1	1	0	0	0	0	0	0	0	0	0	0	0	0	0	0	0	0	0	1	0	0	1	0	1	20	37	20	24	22	20
479	18	2	1	1	1	1	1	1	1	1	1	1	1	1	1	1	1	1	1	1	2	2	0	0	3	2	2	15	33	15	18	24	15
480	18	1	1	2	1	1	1	1	1	1	1	1	1	1	1	0	1	1	0	0	2	1	2	0	2	0	2	20	22	16	19	14	15
481	18	1	1	2	0	0	0	0	0	0	0	0	0	0	0	0	0	0	0	0	0	0	1	0	0	0	0	19	29	20	23	25	20
482	19	1	1	1	0	0	1	0	0	1	0	1	0	1	1	0	1	0	0	0	1	1	0	0	0	0	1	14	19	16	17	16	18
483	19	2	1	2	0	0	1	0	0	0	0	1	1	0	0	1	1	1	0	0	0	0	0	0	1	0	1	14	22	14	19	8	14
484	18	1	1	2	0	0	0	0	0	0	0	0	0	1	0	0	0	0	0	0	0	0	0	0	0	0	0	15	18	12	22	32	20
485	18	2	1	1	1	1	1	1	0	2	2	2	2	2	2	0	0	0	0	1	1	1	2	1	2	0	0	12	13	20	17	22	10
486	23	1	1	2	1	1	1	1	1	1	1	1	1	1	1	1	1	1	1	1	1	1	0	0	1	0	0	12	22	17	20	14	13
487	21	1	1	2	1	1	2	1	1	0	0	0	0	0	0	0	0	0	0	0	1	0	0	0	0	0	0	13	20	12	12	15	17
488	21	2	1	2	0	0	0	0	0	0	0	1	0	0	1	1	1	1	0	0	1	1	0	0	0	0	1	9	16	15	16	8	11
489	19	1	1	2	1	0	0	0	0	0	0	1	0	0	0	1	1	2	1	0	1	1	0	0	1	0	2	11	29	15	21	22	16
490	19	1	1	2	1	1	1	0	0	0	0	1	0	0	0	0	0	1	1	0	1	2	1	1	1	0	1	19	28	16	15	13	20
491	19	1	1	2	0	0	0	0	0	0	0	0	0	0	0	0	0	0	0	0	0	0	0	0	0	0	0	14	22	7	18	27	20
492	18	1	1	2	0	0	0	0	0	0	0	1	0	0	0	0	1	0	0	0	0	1	0	0	1	0	0	13	23	10	17	17	10
493	18	2	1	2	1	3	3	1	2	1	0	1	1	2	1	2	1	1	0	0	2	2	0	1	1	0	2	12	19	11	14	19	13
494	18	1	1	2	0	0	0	0	0	0	0	1	0	0	1	0	0	1	0	0	1	0	1	0	1	0	1	10	18	13	16	16	10
495	19	2	1	2	0	0	0	0	0	0	0	1	1	1	1	1	1	1	0	0	1	2	0	0	1	0	1	19	16	16	15	10	7
496	18	2	1	2	1	0	1	0	0	1	0	1	1	1	1	1	0	1	0	0	1	1	0	0	1	0	1	15	24	15	14	16	14
497	19	2	1	2	1	1	1	0	0	1	0	1	1	0	1	3	1	3	0	0	0	0	0	0	1	0	1	16	16	20	21	10	17
498	19	1	1	2	1	1	0	1	0	0	0	0	0	0	1	0	0	0	0	0	1	0	2	3	1	0	0	6	12	12	13	13	10
499	18	1	1	2	0	0	0	0	0	0	0	0	0	0	0	0	0	0	0	0	0	1	0	0	0	0	0	9	21	11	20	18	13
500	21	1	1	2	1	1	1	0	0	0	1	0	0	0	0	1	0	0	0	0	1	0	1	1	1	0	0	16	24	16	16	18	20
501	20	1	1	1	1	0	1	0	0	0	0	0	0	0	0	0	0	0	0	0	1	1	0	0	0	0	0	13	13	12	23	14	6
502	23	2	3	2	1	1	1	1	0	1	0	1	1	1	0	0	0	1	0	0	0	2	0	1	1	0	1	20	24	17	17	32	20
503	20	1	1	2	2	1	0	1	0	1	0	1	1	0	0	0	1	0	0	0	1	1	1	2	1	0	2	12	16	15	21	12	10
504	18	1	1	2	0	0	0	0	0	0	0	0	0	0	0	0	0	0	0	0	0	1	0	0	0	0	0	12	25	10	24	29	16
505	18	1	1	2	1	1	1	1	1	1	1	1	1	1	1	1	1	1	1	1	1	1	0	0	2	1	1	18	31	20	24	23	19
506	20	1	1	2	1	0	0	0	0	0	0	1	1	0	1	0	1	0	0	0	1	1	0	0	0	0	1	17	34	15	18	24	15
507	18	2	1	1	0	0	0	0	0	0	0	1	0	0	1	0	0	1	0	0	1	0	0	0	1	0	1	10	28	10	22	11	8
508	18	1	1	2	0	0	0	0	0	0	0	0	0	0	0	0	0	0	0	0	0	1	0	0	0	0	0	10	22	10	12	16	10
509	22	1	1	2	0	0	0	0	0	0	0	0	0	0	0	0	0	0	0	0	0	0	0	0	0	0	0	20	44	20	24	32	20
510	21	2	1	2	0	0	1	0	0	0	0	0	0	0	0	0	1	0	0	0	1	1	1	1	0	0	0	15	15	11	16	11	15
511	19	1	1	2	0	0	0	0	0	0	0	0	0	0	0	0	0	0	0	0	0	1	0	0	1	0	0	19	35	15	18	24	15
512	20	1	1	1	0	0	0	0	0	0	0	0	0	0	0	0	0	0	0	0	0	1	0	0	0	0	0	15	23	15	18	24	15
513	19	2	1	2	1	0	1	1	0	0	0	1	0	1	0	1	0	1	0	0	0	1	0	0	0	0	0	14	30	14	18	24	15
514	20	2	1	2	1	1	2	1	1	1	1	1	1	1	1	1	2	1	1	1	2	2	0	0	0	0	2	10	18	11	13	8	10
515	20	2	1	2	1	0	0	0	0	0	0	1	0	0	0	0	0	0	0	0	0	0	0	0	1	0	0	18	17	12	17	8	16
516	20	2	1	2	1	0	1	0	0	0	0	0	1	0	0	0	0	0	0	0	0	1	0	1	0	0	1	5	17	20	21	15	10
517	20	2	1	1	0	0	1	0	0	0	0	0	0	0	0	3	0	0	0	0	3	2	3	3	2	0	3	18	29	18	17	26	20
518	19	2	1	2	0	0	0	0	0	0	0	0	0	0	0	1	0	1	0	0	1	1	0	1	1	0	1	15	26	15	17	16	10
519	19	1	1	1	0	0	0	0	0	0	0	0	0	0	0	0	0	0	0	0	0	0	0	0	0	0	0	20	44	20	24	32	20
520	19	2	1	2	0	0	1	1	0	0	0	1	1	1	1	0	0	1	0	0	0	0	0	1	1	0	1	20	38	18	18	22	19
521	21	2	1	2	0	0	0	0	0	0	0	0	0	0	0	0	0	0	0	0	0	1	0	0	1	0	0	14	19	13	16	14	14
522	18	2	1	2	1	0	1	1	0	1	0	1	1	1	1	1	1	1	0	0	1	0	0	0	0	0	1	11	12	11	11	9	9
523	17	1	1	1	0	0	0	0	0	0	0	0	0	0	0	0	0	0	0	0	1	0	0	1	0	0	1	5	12	11	6	8	9
524	18	2	1	2	0	0	0	0	0	0	0	1	0	1	1	1	0	0	1	0	1	1	0	0	1	0	2	15	26	15	16	16	13
525	18	2	1	2	1	1	1	1	0	1	1	1	1	0	0	0	0	0	0	0	0	0	0	0	0	0	1	12	21	13	17	27	18
526	19	1	1	2	1	0	1	0	0	0	0	1	1	1	0	1	1	1	0	0	1	1	0	0	1	0	1	13	11	11	20	11	14
527	22	1	1	2	2	2	2	0	0	0	0	2	1	1	1	1	1	1	1	1	1	1	0	0	1	0	1	14	16	15	16	14	12
528	22	1	1	1	3	3	3	3	3	3	3	3	3	3	3	3	3	3	3	3	3	2	0	0	3	3	3	10	18	12	19	15	10
529	19	2	1	2	0	1	1	0	0	1	0	1	0	0	1	1	0	1	0	0	1	1	1	0	1	0	2	11	23	18	24	20	19
530	19	1	1	2	0	0	0	0	0	0	0	1	0	1	2	0	0	0	0	0	1	0	0	0	0	0	0	12	17	10	11	12	10
531	21	1	1	2	0	0	0	0	0	0	0	0	0	0	0	0	0	0	0	0	0	0	0	0	0	0	0	19	33	15	18	24	15
532	19	2	1	1	1	1	1	1	1	1	1	1	1	1	1	1	1	1	0	0	0	0	0	0	1	0	0	15	33	15	18	24	15
533	21	2	1	2	1	0	0	0	0	0	0	1	1	0	1	0	0	0	0	0	0	0	0	0	0	0	0	16	33	15	18	24	15
534	19	2	1	2	0	1	0	0	0	0	0	1	0	1	1	1	0	2	0	0	2	1	1	0	1	0	2	15	12	12	13	11	10
535	21	1	1	1	1	1	1	2	1	3	1	1	0	0	2	1	3	3	3	0	1	0	0	0	1	0	3	14	14	9	21	8	10
536	19	2	1	2	1	1	1	1	1	1	1	1	2	1	2	1	0	1	0	0	1	1	0	0	1	1	2	13	27	12	16	20	14
537	19	2	1	2	1	0	1	1	1	1	1	1	1	0	1	1	0	1	0	0	0	0	0	0	1	0	1	20	32	14	17	16	14
538	18	1	1	1	1	1	1	1	1	0	0	1	1	2	2	0	1	1	0	0	2	2	0	0	1	0	1	16	16	11	14	15	14
539	18	1	1	2	0	0	0	0	0	0	0	0	0	0	0	0	0	0	0	0	0	0	0	0	0	0	0	20	38	20	24	25	19
540	18	1	1	2	1	1	1	1	1	1	1	1	1	1	1	1	1	1	1	1	1	0	3	1	1	0	1	15	32	15	17	23	15
541	19	2	1	2	2	0	0	0	0	0	0	0	0	0	0	0	0	0	0	0	1	0	0	0	1	0	1	20	44	20	24	32	20
542	20	2	1	2	0	0	0	0	0	0	0	1	1	1	1	0	0	0	0	0	0	0	0	1	0	0	1	12	24	15	16	23	15
543	18	2	1	2	0	0	0	1	0	0	0	0	0	0	1	1	0	0	0	0	0	0	0	0	0	0	0	14	22	20	24	14	20
544	17	2	1	2	1	1	1	1	0	1	1	2	1	2	2	0	2	2	0	0	2	0	0	0	1	0	2	10	13	13	15	16	14
545	19	2	1	2	1	1	1	1	1	1	1	2	2	2	3	3	2	3	1	0	2	2	2	2	2	0	3	19	22	13	15	16	13
546	20	1	1	2	1	0	0	0	0	0	0	1	0	0	0	0	1	0	0	0	1	1	0	0	0	0	1	14	18	15	18	19	15
547	19	1	1	2	0	0	0	0	0	0	0	0	0	0	0	0	0	0	0	0	0	0	0	0	0	0	0	10	22	10	12	16	10
548	20	2	1	2	1	1	1	1	1	1	1	0	0	1	1	1	0	1	0	0	1	1	1	0	0	0	0	15	33	15	18	24	15
549	20	2	1	1	1	1	1	1	1	1	1	1	0	1	1	1	0	1	1	1	1	0	0	0	1	0	2	20	25	20	23	24	15
550	19	2	1	2	0	0	0	0	0	3	0	3	1	2	3	1	1	2	1	0	1	0	0	0	1	0	3	10	13	10	14	8	8
551	18	1	1	1	1	1	1	0	1	1	2	3	2	1	2	0	1	3	2	0	2	3	0	0	1	0	2	10	22	16	17	9	9
552	19	1	1	2	1	0	0	0	0	0	0	0	0	0	0	0	0	0	0	0	0	1	0	0	1	0	0	11	21	12	12	16	10
553	21	2	1	2	1	0	1	0	0	1	1	0	1	1	0	1	0	1	1	2	1	1	0	0	1	0	1	10	22	10	12	16	10
554	19	2	1	2	1	1	1	0	0	0	0	2	1	3	2	1	1	0	0	1	1	0	0	1	2	0	1	15	23	18	15	13	14
555	19	1	1	1	2	2	2	2	2	2	2	1	1	0	1	1	1	1	0	0	2	0	0	0	1	0	2	14	22	11	22	11	17
556	19	1	1	1	0	0	0	0	0	0	0	0	0	0	0	0	0	0	0	0	1	1	0	0	0	0	1	13	26	17	22	29	19
557	21	2	1	2	1	1	1	1	0	1	1	1	1	1	1	1	1	1	1	0	0	1	0	1	0	0	1	10	23	10	19	16	14
558	21	2	1	2	1	1	1	1	0	0	0	0	0	0	0	0	0	0	0	0	1	0	0	0	0	0	1	15	26	14	16	19	15
559	19	2	1	2	2	1	1	1	2	1	0	2	2	2	2	0	1	2	0	0	2	2	0	0	1	0	3	17	19	12	16	17	11
560	20	2	1	2	0	0	0	0	0	0	0	0	0	0	0	1	0	1	0	0	1	0	0	0	1	0	1	20	28	12	22	16	18
561	22	2	1	2	1	1	1	1	1	1	0	1	1	1	1	1	1	1	1	1	1	1	0	0	2	1	1	10	14	13	12	8	10
562	19	2	1	1	0	0	0	0	0	0	0	0	0	0	0	0	0	0	0	0	0	0	0	0	0	0	0	16	29	15	18	18	18
563	19	2	1	1	0	0	0	0	0	0	0	0	0	1	0	0	0	0	0	0	1	0	0	0	1	0	1	16	37	20	24	17	18
564	20	1	1	2	0	0	1	1	1	1	1	1	1	1	1	1	1	1	0	0	1	2	2	2	1	0	1	14	14	9	12	14	10
565	20	1	1	2	1	0	1	0	0	0	0	1	1	1	1	1	1	1	1	0	2	1	0	0	1	0	2	10	18	10	23	18	15
566	20	2	1	2	2	2	2	2	1	1	1	3	1	3	2	1	1	1	0	0	2	2	0	3	1	0	2	10	22	12	17	9	17
567	22	1	1	2	1	1	1	1	1	1	1	1	1	1	1	1	1	1	1	1	1	2	3	3	2	0	1	10	22	10	18	16	10
568	19	1	1	2	1	1	1	1	1	1	1	1	1	1	1	1	1	1	1	1	1	1	0	0	2	0	2	13	18	15	18	17	10
569	19	1	1	1	1	1	1	1	1	1	1	1	1	1	1	1	1	1	1	1	1	2	0	0	1	0	1	10	22	10	12	16	10
570	23	2	1	2	0	1	0	0	0	0	0	1	1	0	0	0	0	0	0	0	0	0	1	0	0	0	0	15	24	15	20	19	17
571	21	2	1	1	1	0	0	0	0	0	0	0	0	0	0	0	0	0	0	0	1	1	1	1	1	0	1	9	17	11	22	20	20
572	20	2	1	2	0	0	0	0	0	0	0	0	0	0	0	0	0	0	0	0	0	1	1	0	1	0	0	12	32	15	18	24	15
573	18	2	1	1	0	0	1	0	0	0	0	1	0	0	0	1	0	0	0	0	0	0	0	0	0	0	0	20	44	20	24	27	20
574	19	1	1	2	2	2	2	2	1	2	0	2	2	2	2	0	1	2	0	0	2	2	0	1	1	0	2	20	28	20	21	13	15
575	22	2	1	2	1	0	0	0	0	1	0	0	1	3	1	1	0	1	1	0	2	2	2	2	1	0	2	20	22	19	20	8	18
576	21	2	1	2	1	1	1	1	1	1	1	1	1	1	1	1	1	1	1	1	0	1	0	0	0	0	1	10	22	10	12	16	10
577	18	1	1	2	1	1	1	1	0	1	1	1	1	1	1	1	0	1	1	0	0	1	0	0	0	0	0	14	29	15	16	22	15
578	19	1	1	2	1	1	1	1	1	1	1	1	1	1	1	1	1	1	1	1	0	0	0	0	0	0	0	10	22	10	12	16	10
579	20	2	1	1	1	0	0	0	0	0	0	0	0	0	0	0	0	0	0	0	1	2	0	0	0	0	0	20	44	20	21	32	20
580	21	2	1	2	1	1	2	1	1	1	0	1	1	2	2	1	1	2	1	0	2	2	1	0	2	0	3	10	18	13	18	12	14
581	20	2	1	2	1	1	1	1	1	1	1	1	0	0	1	1	1	1	1	1	0	1	0	0	1	0	1	10	15	10	15	9	11
582	20	2	1	1	1	1	1	1	1	1	1	2	2	2	2	0	0	1	1	0	1	2	1	0	0	0	3	15	14	15	16	16	14
583	20	2	1	1	0	0	0	0	0	0	0	0	0	0	0	0	0	0	0	0	1	0	1	1	1	0	0	20	23	20	24	14	20
584	18	2	1	2	0	0	0	0	0	0	0	0	0	2	0	0	0	0	0	0	0	1	0	0	0	0	0	20	44	20	24	32	20
585	17	2	1	1	1	0	0	1	0	0	0	1	0	1	0	0	0	0	0	0	0	1	0	0	0	0	0	7	22	12	18	17	18
586	17	1	1	1	2	2	2	2	2	1	2	1	1	1	1	1	2	1	2	0	1	1	1	0	2	1	1	11	20	10	10	8	9
587	19	2	1	1	0	0	0	1	0	1	0	3	0	1	1	0	0	0	0	0	1	2	0	1	1	0	2	14	12	13	20	11	13
588	21	2	1	1	1	1	0	0	0	0	0	1	1	1	1	1	1	0	0	0	2	1	0	0	1	0	1	12	17	10	17	11	11
589	20	2	1	1	1	1	1	1	0	1	0	1	1	0	0	0	0	0	0	0	0	0	0	0	0	0	0	11	20	10	24	14	15
590	20	2	1	1	1	1	1	1	1	1	1	1	1	0	0	0	0	0	0	0	0	1	2	2	0	0	1	15	22	10	12	16	10
591	19	2	1	2	1	0	0	0	0	0	0	1	1	1	1	1	1	1	1	0	0	1	0	0	0	0	0	15	17	16	19	17	17
592	19	1	1	1	0	0	0	0	0	0	0	0	0	0	0	0	0	0	0	0	0	0	0	0	0	0	0	20	44	20	24	32	20
593	18	2	1	2	0	0	0	0	0	0	0	1	1	1	0	0	0	0	0	0	1	0	0	0	1	0	1	11	19	15	18	24	15
594	20	1	1	2	0	0	0	0	0	0	0	1	0	1	1	0	0	0	0	0	1	1	0	0	1	0	1	15	24	9	16	18	10
595	18	1	1	1	0	0	0	0	0	0	0	0	0	0	0	0	0	0	0	0	0	0	0	0	0	0	0	20	44	20	24	32	20
596	19	1	1	1	0	0	0	0	0	0	0	0	0	0	0	0	0	0	0	0	0	0	0	0	0	0	0	16	36	19	24	21	19
597	18	2	1	2	0	0	0	0	0	0	0	2	0	0	1	0	0	1	0	0	1	2	0	0	1	0	1	14	15	15	20	10	5
598	19	2	1	1	0	1	0	0	0	0	0	1	1	1	1	1	0	1	0	0	1	1	0	1	1	0	1	15	14	15	19	13	16
599	18	2	1	2	0	0	0	0	0	0	0	0	0	0	0	0	0	0	0	0	1	1	0	0	1	0	0	20	44	20	24	32	20
600	20	2	1	2	1	1	0	0	1	3	1	3	0	1	3	0	1	1	0	0	1	0	2	0	0	0	1	10	17	13	14	8	11
601	21	2	1	2	1	1	1	1	1	1	1	1	1	1	1	1	1	1	1	0	1	0	1	1	1	0	1	12	26	14	17	22	15
602	19	2	1	1	1	1	1	1	1	1	1	1	1	1	1	1	1	1	1	0	2	2	0	0	3	1	2	10	22	10	12	16	10
603	20	2	1	2	3	3	3	3	3	3	3	2	2	2	2	2	2	2	0	0	0	0	0	0	1	0	1	11	20	10	12	12	9
604	21	2	1	2	0	0	0	0	0	0	0	0	0	0	1	0	0	0	0	0	0	0	0	0	1	0	1	18	15	16	16	10	14
605	21	1	1	2	0	0	0	0	0	0	0	0	0	0	0	0	0	0	0	0	0	1	0	0	0	0	0	13	22	14	18	15	10
606	19	1	1	2	1	1	1	1	1	1	1	1	1	1	1	1	1	1	1	0	0	1	0	0	1	0	0	15	25	9	12	16	10
607	22	2	1	2	1	1	1	1	0	1	1	2	2	0	1	2	1	1	0	0	0	1	0	1	0	0	1	11	14	12	23	18	15
608	19	1	1	2	0	0	0	0	0	0	0	0	0	0	0	0	0	0	0	0	0	1	0	0	0	0	0	10	22	10	12	16	10
609	18	2	1	1	1	1	1	1	1	1	1	1	1	1	1	1	1	0	0	0	1	1	0	0	1	0	2	13	22	14	24	23	19
610	18	1	1	2	0	0	0	0	0	0	0	0	0	0	1	0	0	0	0	0	1	0	0	0	0	0	1	13	21	9	10	15	10
611	20	2	1	2	1	1	1	1	1	1	1	1	1	1	1	2	2	2	1	0	2	2	2	1	2	0	3	14	23	10	17	17	10
612	19	1	1	2	0	0	0	0	0	0	0	0	0	0	0	0	0	0	0	0	0	1	0	0	0	0	0	14	22	10	13	16	14
613	20	1	1	2	0	0	0	0	0	0	0	0	0	0	0	0	0	0	0	0	0	0	0	0	0	0	0	5	11	5	6	8	5
614	20	1	1	2	1	0	1	0	0	0	0	1	1	0	0	0	1	1	0	0	0	1	0	0	1	0	1	15	29	15	15	25	16
615	19	2	1	1	0	2	1	1	1	1	1	0	0	0	0	0	0	0	0	0	0	1	1	3	1	0	0	19	37	15	18	24	15
616	20	2	1	2	3	3	3	3	3	3	3	3	3	3	3	3	3	3	3	3	2	3	0	1	3	0	2	14	12	14	14	8	6
617	20	2	1	2	1	1	1	1	0	1	0	1	1	1	1	1	0	0	0	0	1	0	0	1	1	0	1	15	21	19	19	12	19
618	18	1	1	2	0	0	0	0	0	0	0	0	0	0	0	0	0	0	0	0	2	0	1	0	2	0	3	13	25	20	16	13	13
619	19	2	1	2	0	0	0	0	0	0	0	0	0	0	0	0	0	0	0	0	0	0	1	2	1	0	0	20	36	20	22	19	20
620	21	2	1	2	0	0	0	0	0	0	0	0	0	1	0	0	0	0	0	0	0	1	0	0	1	0	0	19	27	19	24	26	20
621	18	2	1	1	1	1	1	1	0	0	0	1	1	3	1	0	1	0	0	0	1	2	0	0	0	0	0	20	44	20	24	25	20
622	21	2	1	2	0	0	0	0	0	0	0	0	0	0	0	0	1	0	0	0	1	1	2	1	0	0	0	16	23	20	20	14	18
623	20	2	1	1	0	0	0	0	0	0	0	1	1	1	1	0	0	0	0	0	1	1	0	0	1	0	1	16	19	15	20	16	14
624	19	1	1	2	1	0	2	1	1	0	0	3	2	2	3	1	3	3	2	0	1	1	0	0	1	0	2	12	13	17	13	8	5
625	21	2	1	2	3	1	2	2	0	1	1	1	1	1	1	0	1	1	0	0	1	3	2	3	2	0	2	12	17	15	16	14	14
626	18	1	1	2	1	1	1	1	1	1	1	1	1	1	1	0	0	1	0	0	0	0	0	0	0	0	0	20	36	20	24	32	20
627	17	2	1	2	0	0	0	0	0	0	0	1	0	1	0	0	0	0	0	0	0	0	0	0	0	0	0	15	23	10	16	18	15
628	22	2	1	2	1	1	1	0	1	1	1	1	1	1	1	1	1	1	1	0	1	2	0	0	1	0	1	15	28	10	12	17	15
629	18	1	1	2	0	0	0	0	0	0	0	0	0	0	0	0	0	0	0	0	0	0	0	0	1	0	1	19	15	14	18	20	16
630	19	1	1	1	1	1	1	1	1	1	1	1	1	1	1	1	1	1	0	0	2	2	0	0	1	0	1	10	16	11	12	11	10
631	19	2	1	2	0	0	0	0	0	0	0	0	0	0	0	0	0	0	0	0	1	1	0	2	1	0	0	20	39	16	23	25	15
632	19	2	1	2	1	1	1	0	0	1	0	2	1	0	1	1	1	0	0	0	0	1	0	0	1	0	1	19	23	20	12	11	19
633	18	2	1	2	0	0	0	0	0	0	0	0	0	0	0	0	0	0	0	0	0	0	0	0	0	0	0	20	44	20	24	32	20
634	20	2	1	2	1	1	1	1	1	1	1	1	1	1	1	1	1	1	1	1	1	1	0	1	2	0	1	15	33	15	18	24	15
635	20	2	1	2	1	1	1	1	1	1	1	0	0	1	1	0	0	0	0	0	1	1	0	0	1	0	1	15	17	16	23	24	19
636	21	2	1	2	1	1	1	1	1	1	0	1	1	1	1	1	1	1	1	0	1	1	0	1	1	0	2	12	16	15	15	10	14
637	24	2	3	2	0	0	0	0	0	0	0	0	0	0	0	0	0	0	0	0	0	1	0	0	0	0	0	20	44	20	24	32	20
638	21	2	1	2	1	1	1	1	1	1	1	1	1	1	1	1	1	1	1	1	0	0	0	0	0	0	0	20	42	20	24	26	19
639	21	2	1	2	1	0	0	0	0	0	0	0	0	1	1	1	1	1	1	0	0	1	0	0	1	0	0	15	31	15	18	24	15
640	19	1	1	1	1	1	1	1	1	1	1	1	1	1	1	1	1	1	1	1	0	1	0	0	1	0	0	15	33	15	18	24	15
641	22	1	1	2	0	0	1	0	0	1	1	1	0	0	1	1	0	1	0	0	0	0	0	0	1	0	1	10	18	12	18	20	13
642	20	2	1	2	1	1	1	1	1	1	1	1	1	1	1	0	1	1	0	0	1	2	0	0	1	0	1	9	27	10	18	15	14
643	22	2	1	2	1	1	1	1	1	1	1	1	1	1	1	1	1	1	1	0	2	1	0	0	1	0	2	5	11	5	6	8	5
644	18	1	1	2	1	1	1	1	1	1	1	1	1	1	1	1	1	1	1	1	0	0	0	1	0	0	1	13	33	15	17	24	15
645	20	2	1	2	1	0	1	0	0	0	1	0	0	0	0	0	0	0	0	0	1	0	0	0	0	0	1	19	21	20	20	16	20
646	22	2	1	1	1	0	0	1	0	1	1	1	1	1	1	0	2	2	1	1	1	1	1	1	1	0	2	14	12	14	15	14	10
647	20	2	1	2	0	0	0	0	1	1	1	1	1	1	1	1	1	1	1	1	1	0	0	0	1	1	1	13	21	15	16	21	14
648	20	2	1	2	1	0	0	0	0	0	0	1	0	0	0	0	0	0	0	0	0	2	0	1	0	0	0	16	18	14	17	13	14
649	20	2	1	2	1	1	1	1	1	1	1	1	1	1	1	1	1	1	1	1	0	1	0	0	1	0	0	13	13	18	21	16	10
650	21	2	1	1	1	1	1	1	0	0	0	2	0	2	1	0	1	1	0	0	1	0	0	0	0	0	1	19	22	16	21	18	16
651	18	2	1	2	1	1	0	0	0	0	0	1	0	0	1	0	0	1	1	0	0	1	0	0	1	0	1	15	15	15	14	16	16
652	18	2	1	2	1	1	1	1	0	0	0	0	0	0	0	0	0	0	0	0	0	0	0	1	0	0	0	10	22	10	18	23	15
653	20	2	1	2	1	1	1	1	1	1	1	1	1	1	1	1	1	1	1	1	1	2	0	0	1	0	1	15	33	15	18	24	15
654	21	2	1	2	1	1	1	1	1	2	1	1	1	1	1	1	1	1	1	1	0	1	1	0	0	0	0	11	19	15	20	16	10
655	20	2	1	2	1	1	1	1	1	1	1	1	1	1	1	1	1	1	1	1	1	1	1	0	1	0	1	10	22	10	15	17	10
656	19	2	1	2	3	3	3	3	3	3	3	3	3	3	3	2	3	3	3	3	0	0	0	0	1	0	2	19	33	16	15	8	13
657	22	2	2	2	1	0	0	0	0	0	0	0	1	1	1	0	0	0	0	0	0	1	0	0	1	0	0	12	18	17	20	13	20
658	20	2	1	2	1	1	1	1	1	1	1	1	1	0	0	0	0	0	1	0	0	0	0	0	0	0	1	20	40	19	21	27	20
659	20	2	1	2	0	0	0	1	0	0	0	0	0	1	1	0	1	0	0	0	1	1	0	0	1	0	1	13	16	14	21	15	10
660	19	1	1	2	0	0	0	0	0	0	0	0	0	0	0	0	1	0	0	0	0	0	0	0	0	0	1	15	31	15	18	24	19
661	21	2	1	1	1	1	1	1	1	1	1	0	0	0	0	0	0	0	0	0	0	0	1	0	0	0	0	15	33	15	18	24	15
662	22	1	1	1	1	1	1	1	1	1	1	1	1	1	1	1	1	1	0	0	2	3	0	1	2	0	3	11	18	13	24	17	15
663	20	2	1	1	1	1	1	1	0	0	1	1	1	0	0	1	0	0	0	0	1	1	0	0	1	0	0	16	17	12	13	12	13
664	20	2	1	2	1	0	1	1	0	0	0	1	0	0	0	0	0	1	0	0	0	0	0	0	1	0	0	15	17	13	16	16	10
665	24	1	3	2	0	0	0	0	0	0	0	0	0	0	0	0	0	0	0	0	0	1	0	0	0	0	0	19	39	19	23	26	20
666	22	1	1	2	1	1	2	2	1	1	1	1	1	2	1	0	1	1	1	1	2	2	0	1	1	0	2	10	22	10	12	16	10
667	21	2	1	2	1	1	1	1	1	1	1	1	1	1	1	1	1	1	1	1	1	1	1	0	2	0	2	20	17	16	23	9	13
668	21	2	1	2	0	0	0	0	0	0	0	1	1	1	1	1	0	1	1	0	1	2	0	0	1	0	1	15	19	15	17	16	14
669	20	2	1	2	0	0	0	0	0	0	0	1	0	2	2	1	1	2	0	0	1	2	0	0	0	0	2	20	36	20	18	15	12
670	18	1	1	1	0	0	1	0	0	0	0	2	0	2	1	0	0	0	1	0	1	3	0	0	2	1	2	12	13	16	23	9	13
671	18	2	1	2	0	0	0	0	0	0	0	1	1	1	1	1	0	0	0	0	1	0	0	0	1	0	1	19	26	19	23	23	20
672	20	2	1	2	1	1	1	1	1	1	1	1	1	1	1	1	1	1	1	1	1	1	0	0	2	1	1	10	22	10	12	16	10
673	24	2	1	2	0	0	0	0	0	0	0	0	0	1	0	0	0	0	0	0	1	0	0	1	0	0	1	15	32	18	24	22	17
674	19	1	1	2	0	0	0	0	0	0	0	0	0	0	0	0	0	0	0	0	1	1	1	1	0	0	0	15	33	15	18	24	15
675	19	2	1	2	1	0	0	0	0	0	0	2	1	0	1	1	1	0	0	0	1	2	0	0	1	0	3	12	14	17	18	17	19
676	21	1	1	2	0	0	0	0	0	0	0	3	3	0	3	0	1	3	0	0	0	0	2	2	1	0	1	10	22	10	12	16	20
677	19	1	1	2	0	0	0	0	0	0	0	0	0	0	0	0	0	0	0	0	0	3	0	2	2	0	2	5	11	5	6	8	5
678	21	1	1	2	0	0	0	0	0	1	0	1	1	1	0	0	0	0	0	0	0	1	1	3	1	0	1	15	32	19	24	32	20
679	18	2	1	2	1	1	2	1	2	1	1	2	1	1	1	1	0	2	0	0	1	2	0	1	1	0	1	16	24	13	19	16	12
680	21	1	1	2	1	0	1	0	0	0	0	0	0	0	0	0	1	1	0	0	1	1	0	0	0	0	0	14	19	15	20	24	13
681	19	2	1	2	1	1	1	1	1	1	1	1	1	1	1	1	1	1	1	1	0	1	0	0	1	0	0	11	22	10	12	16	10
682	21	2	1	1	1	1	1	0	0	0	0	0	0	2	0	0	0	1	0	0	1	1	1	0	1	0	1	15	16	11	15	8	19
683	21	1	1	1	0	0	0	0	0	0	0	0	0	0	0	0	0	0	0	0	0	0	0	0	0	0	0	20	44	20	24	32	20
684	21	2	1	2	3	3	3	3	3	3	3	3	3	3	3	3	3	0	3	3	2	2	0	0	2	0	3	9	13	16	18	8	5
685	18	1	1	2	1	0	1	1	1	1	0	1	1	1	1	1	1	1	0	0	1	1	0	0	0	0	1	15	27	15	18	24	15
686	21	2	1	2	1	1	1	1	1	1	1	1	1	1	2	1	0	2	0	0	1	2	0	2	1	0	1	15	24	16	22	16	14
687	20	1	1	2	2	2	2	2	1	2	1	1	1	1	1	1	1	1	1	1	1	1	0	2	2	0	2	14	33	15	18	24	15
688	19	2	1	2	1	1	1	1	1	1	1	1	1	1	1	1	1	1	1	0	2	1	0	0	1	0	1	10	22	10	12	16	10
689	20	2	1	2	1	1	1	0	1	1	1	1	1	1	1	0	0	0	0	0	1	1	0	1	0	0	1	15	37	19	21	25	15
690	21	1	1	1	0	0	0	0	0	0	0	0	0	0	0	0	0	0	0	0	1	1	0	0	0	0	0	17	22	13	16	13	14
691	20	2	1	2	1	1	1	1	1	1	1	1	1	1	1	1	1	1	1	1	0	1	0	0	0	0	0	10	22	10	12	16	10
692	20	2	1	2	1	1	1	1	1	1	1	1	1	1	1	0	0	0	0	0	1	1	0	1	2	1	1	10	22	10	12	16	10
693	20	1	1	2	0	0	1	0	0	0	0	1	1	0	0	0	1	0	0	0	1	0	2	1	0	0	0	18	21	20	20	13	17
694	19	2	1	2	1	0	0	0	0	0	0	1	0	0	0	0	0	0	0	0	1	0	0	0	1	0	1	20	24	20	24	16	20
695	20	2	1	2	2	2	2	1	0	1	0	2	0	0	1	0	0	0	0	0	1	0	0	0	0	0	1	15	17	14	16	12	12
696	22	2	1	1	0	0	0	0	0	0	0	0	0	0	0	0	0	0	0	0	1	0	0	1	0	0	0	15	29	10	12	16	14
697	20	2	1	1	1	1	1	1	1	0	0	1	1	1	1	1	0	1	0	0	1	0	0	0	0	0	1	20	23	15	16	16	14
698	19	1	1	2	0	0	0	0	0	0	0	0	0	0	0	0	0	0	0	0	1	0	0	0	0	0	1	20	42	20	24	32	20
699	19	2	1	2	3	3	1	3	1	1	1	3	3	3	3	3	3	3	3	3	2	3	2	1	2	0	1	11	18	10	12	16	10
700	20	1	1	2	0	0	0	0	0	0	0	0	0	0	0	0	0	0	0	0	0	1	0	0	0	0	0	11	24	10	12	18	12
701	19	2	1	2	0	0	0	0	0	0	0	0	0	0	0	0	0	0	0	0	1	0	1	0	0	0	1	15	20	15	18	14	13
702	19	2	1	2	1	0	0	0	1	1	1	0	1	0	0	0	1	1	0	1	0	1	0	0	1	0	1	14	17	19	20	14	13
703	18	1	1	2	1	1	1	1	1	1	1	2	2	1	2	0	1	2	0	0	2	2	2	0	1	0	2	15	22	14	21	19	10
704	18	2	1	2	0	0	0	0	0	0	0	0	0	0	0	0	0	0	0	0	0	1	0	0	0	0	0	15	33	13	24	22	15
705	22	1	1	2	0	0	0	0	0	0	0	0	0	0	0	0	0	0	0	0	0	0	0	0	1	0	1	12	23	10	9	13	10
706	20	2	1	2	1	1	1	1	0	1	1	1	1	2	2	1	1	2	1	0	1	2	0	2	2	0	2	14	21	11	18	15	10
707	20	1	1	2	0	0	0	0	0	0	0	0	0	0	0	0	0	0	0	0	1	1	2	1	0	0	1	15	22	14	17	18	14
708	19	2	1	2	1	0	1	0	0	0	0	1	1	1	1	0	1	2	0	0	1	0	0	0	1	0	2	12	18	14	17	8	12
709	21	2	1	2	0	0	0	0	0	0	0	0	0	0	0	0	0	0	0	0	1	1	0	2	1	0	0	14	19	14	18	22	15
710	20	2	1	2	1	1	1	1	1	1	1	1	1	1	1	1	1	1	1	1	0	1	2	2	0	0	0	10	22	10	12	16	10
711	22	1	1	2	0	0	0	0	0	0	0	0	0	0	0	0	0	0	0	0	0	1	2	2	0	0	0	20	44	20	22	32	20
712	21	2	1	2	0	0	0	0	0	0	0	0	0	0	0	0	0	0	0	0	0	0	0	0	0	0	0	14	33	14	17	24	15
713	21	1	1	2	2	2	3	2	1	1	2	3	2	1	3	1	3	3	1	1	1	1	2	0	2	1	3	17	18	12	20	9	10
714	19	2	1	2	1	1	2	2	1	1	1	2	2	0	1	1	2	1	1	1	1	0	0	0	1	0	1	10	28	13	22	13	10
715	21	2	1	2	1	1	1	1	1	1	0	2	2	2	2	1	1	1	1	0	1	1	0	0	0	0	1	15	12	12	16	16	10
716	19	2	1	2	0	0	0	0	0	0	0	0	0	0	0	0	0	0	0	0	0	0	0	0	1	0	1	20	36	18	24	18	18
717	19	2	1	2	1	0	0	0	0	1	0	0	0	0	0	0	1	2	0	0	0	0	0	0	0	0	1	5	12	11	19	15	13
718	20	2	1	2	1	1	1	1	0	1	1	0	1	0	1	1	0	1	0	0	1	2	0	0	1	0	1	16	32	15	22	28	15
719	18	1	1	2	0	0	0	0	0	0	0	0	0	0	0	0	0	0	0	0	0	0	0	1	0	0	0	14	36	14	15	20	15
720	21	2	1	2	0	0	0	0	0	0	0	1	1	0	0	0	0	0	0	0	0	0	0	0	0	0	0	14	24	15	19	20	20
721	18	1	1	2	1	1	1	2	0	0	0	1	0	0	1	0	0	0	0	0	1	1	0	0	0	0	1	11	11	13	14	8	11
722	22	2	1	1	1	1	2	1	0	0	0	1	1	1	1	1	1	1	1	1	0	1	0	0	1	0	0	16	25	15	18	18	14
723	19	1	1	2	1	0	0	0	0	0	0	0	0	0	0	0	0	0	0	0	0	2	0	1	1	0	1	18	39	20	24	32	20
724	20	1	1	1	0	0	0	0	0	0	0	0	0	0	0	0	0	0	0	0	0	1	0	0	0	0	0	5	11	5	6	8	5
725	20	2	1	2	1	1	1	1	1	1	0	1	1	1	1	1	1	1	1	0	2	1	0	2	2	1	3	10	22	14	14	8	9
726	21	1	1	2	2	2	1	0	1	1	0	1	0	0	0	1	0	1	1	0	1	0	1	0	1	0	1	12	19	12	17	15	18
727	21	2	1	2	2	2	2	2	0	0	0	3	3	3	3	3	3	3	3	3	3	3	3	2	3	2	3	20	20	14	17	8	9
728	19	1	1	1	2	1	1	2	2	1	1	1	1	1	1	1	1	2	1	0	2	0	0	0	1	0	2	8	14	16	13	16	14
729	19	2	1	2	1	0	1	0	0	1	0	0	1	1	1	1	1	1	0	0	0	0	0	0	1	0	1	16	16	12	16	12	18
730	19	1	1	2	0	0	1	0	0	1	0	1	0	0	1	2	0	1	2	0	1	1	1	1	1	0	2	13	20	14	19	15	11
731	19	2	1	2	1	1	1	1	1	1	1	2	1	0	2	1	1	0	0	0	1	1	1	0	1	0	1	15	29	16	22	13	18
732	21	1	1	1	1	1	1	2	0	0	0	0	0	3	1	0	0	0	0	0	1	3	0	0	2	0	2	16	32	20	22	21	20
733	18	1	1	1	0	0	0	0	1	1	1	1	1	1	1	1	1	1	1	1	1	1	0	0	2	1	1	10	22	10	12	16	10
734	19	1	1	2	1	1	1	1	1	1	1	1	1	1	1	1	1	1	1	1	1	1	0	0	2	1	1	10	22	10	12	16	10
735	19	1	1	2	0	0	0	0	0	0	0	0	0	0	0	0	0	0	0	0	0	1	0	0	0	0	0	20	44	20	24	24	14
736	21	2	1	2	1	1	1	1	0	0	0	1	1	2	2	1	2	2	2	0	1	3	0	1	1	0	1	12	17	10	10	15	11
737	18	2	1	2	1	1	1	1	1	1	1	1	1	2	2	1	2	2	1	1	1	3	0	2	1	0	2	11	22	10	12	16	10
738	22	1	1	2	1	0	0	1	0	0	1	1	0	0	1	0	0	0	0	0	0	1	0	0	0	0	0	15	27	16	19	17	19
739	20	2	1	2	1	1	1	1	0	2	0	3	1	3	1	2	0	2	0	0	2	0	0	0	1	0	3	18	22	15	21	26	12
740	21	2	1	2	1	0	2	0	0	0	0	0	1	1	0	0	0	0	0	0	1	2	0	0	0	0	0	15	19	13	18	17	15
741	20	2	1	1	1	1	0	0	0	0	0	0	0	0	0	0	0	0	0	0	1	2	0	0	0	0	0	13	15	12	22	14	12
742	20	1	1	2	1	1	1	1	1	1	1	1	1	1	1	1	1	1	2	0	0	1	0	0	2	1	1	15	33	15	18	24	15
743	18	2	1	2	1	1	1	1	1	1	0	1	1	1	1	1	1	1	1	0	2	1	0	0	1	0	1	13	21	13	15	16	12
744	21	2	1	2	0	0	0	0	0	0	0	0	0	0	0	0	0	0	0	0	1	0	0	0	1	0	1	10	22	11	17	24	15
745	20	2	1	1	0	0	0	0	1	1	1	1	1	1	1	0	0	0	0	0	0	0	0	0	0	0	1	15	33	15	18	24	15
746	20	1	1	1	0	0	0	0	0	0	0	0	0	0	0	0	0	0	0	0	0	0	0	0	1	0	0	13	33	18	21	29	20
747	22	1	1	2	0	0	0	0	0	0	0	0	0	0	0	0	0	0	0	0	0	1	1	1	0	0	1	15	26	14	16	17	15
748	20	2	1	1	2	2	2	2	2	2	2	2	2	3	3	2	2	2	2	2	2	3	1	0	1	0	1	10	13	16	15	10	9
749	18	2	1	1	0	0	0	0	0	0	0	0	0	0	0	0	0	0	0	0	0	0	0	0	1	0	0	20	42	20	24	32	20
750	19	1	1	2	0	0	0	0	0	0	0	0	0	0	0	0	0	0	0	0	0	0	0	0	0	0	0	5	11	5	12	21	14
751	21	2	1	2	1	1	1	1	1	1	1	1	1	1	1	0	2	0	0	0	1	2	0	0	1	0	2	15	21	15	14	16	14
752	19	2	1	2	2	3	2	2	1	2	1	1	2	1	2	1	2	1	1	1	2	2	0	0	2	0	3	18	24	15	22	12	11
753	20	2	1	2	0	0	0	0	0	0	0	1	0	2	0	1	0	1	0	0	2	3	0	1	0	0	1	9	12	20	14	8	6
754	19	2	1	2	1	1	1	0	0	1	1	0	1	0	1	0	0	1	0	0	0	1	0	1	0	0	1	18	26	13	16	17	15
755	20	2	1	2	0	0	0	0	0	0	0	0	0	0	0	0	0	0	0	0	1	0	0	0	1	3	1	20	44	20	24	32	20
756	18	2	1	2	0	0	0	0	0	0	0	1	0	1	1	1	0	1	0	0	0	2	0	1	1	0	1	15	33	15	18	24	15
757	18	2	1	2	0	0	0	0	0	0	0	0	0	0	0	0	0	3	0	0	1	2	0	0	0	0	1	13	14	15	14	15	20
758	19	1	1	2	0	0	0	0	0	0	0	0	0	1	1	1	0	1	1	0	1	1	0	1	0	0	2	15	29	16	18	24	15
759	21	1	1	2	2	1	1	1	1	0	0	2	2	0	0	1	0	2	0	0	1	1	0	0	1	0	1	10	17	13	13	14	14
760	20	2	1	2	1	1	1	1	1	1	1	1	1	1	1	1	1	1	1	1	2	2	0	0	1	0	2	10	22	10	12	17	13
761	20	2	1	2	0	0	0	0	0	0	0	0	0	0	0	1	1	1	1	0	1	1	0	0	1	0	0	20	34	15	18	17	14
762	20	2	1	2	1	0	0	0	0	0	0	0	0	1	0	0	0	0	0	0	2	1	1	0	2	2	1	10	20	12	15	23	11
763	19	1	1	2	1	1	1	0	0	1	1	1	0	1	0	2	1	1	1	1	1	1	1	1	1	0	1	15	30	14	16	21	15
764	21	2	1	1	2	0	1	1	0	1	0	2	1	0	1	2	3	0	0	1	0	0	0	0	1	0	1	16	17	17	21	8	8
765	18	2	1	2	0	0	0	0	0	0	0	1	1	1	1	1	0	1	0	0	0	0	0	0	0	0	0	16	29	14	22	18	15
766	21	2	1	2	1	1	0	0	0	1	0	1	1	1	1	1	0	0	0	0	1	1	0	2	1	0	1	20	36	15	17	24	15
767	19	2	1	2	2	2	2	2	2	2	2	3	3	3	3	3	3	3	0	0	1	2	1	0	1	0	3	18	32	16	22	20	15
768	18	1	1	1	0	0	0	0	0	0	0	0	0	0	0	0	1	0	0	0	1	0	1	0	0	0	1	17	18	12	17	8	11
769	18	1	1	2	0	0	0	0	0	0	0	0	0	0	0	0	0	0	0	0	0	0	0	0	0	0	0	15	29	17	24	18	18
770	20	1	1	1	0	0	0	0	0	0	0	0	0	0	0	0	0	0	0	0	0	1	1	1	0	0	0	20	36	15	18	24	15
771	21	1	1	2	3	1	1	3	1	0	0	0	0	0	0	0	1	1	0	0	1	0	0	0	1	0	1	15	33	15	18	24	15
772	19	1	1	2	0	0	0	0	0	0	0	0	0	0	0	0	0	0	0	0	0	0	0	0	0	0	0	20	28	16	22	18	11
773	20	2	1	2	3	3	3	3	3	3	3	2	2	2	2	3	3	3	3	3	3	3	1	1	1	1	3	6	11	11	12	8	5
774	18	2	1	2	1	1	1	1	1	1	1	1	1	1	1	0	1	1	0	0	1	1	0	1	1	0	1	15	22	15	18	15	12
775	21	2	1	2	2	1	1	1	1	0	0	3	2	2	3	1	1	2	0	0	1	3	0	2	2	0	2	16	15	17	20	21	17
776	21	2	1	2	1	0	1	0	0	1	1	1	1	2	2	1	1	0	1	0	1	3	0	2	2	0	2	13	12	15	18	14	9
777	18	1	1	2	0	0	0	0	0	0	0	0	1	0	0	0	0	0	0	0	0	0	0	0	0	0	0	10	22	10	18	32	20
778	21	1	1	2	2	1	1	1	0	1	1	0	0	0	0	3	3	3	3	3	1	1	2	2	0	0	1	5	11	5	6	8	5
779	21	1	1	2	0	0	0	0	0	0	0	0	0	0	0	0	0	0	0	0	0	1	1	0	0	0	0	14	13	16	10	12	17
780	21	1	1	1	0	0	0	0	0	0	0	0	0	0	0	0	0	0	0	0	0	0	0	0	0	0	0	20	44	20	24	32	20
781	19	2	1	2	0	0	0	0	0	0	0	0	0	0	1	0	0	0	0	0	1	0	0	2	0	0	1	15	22	10	12	16	10
782	20	2	1	1	1	0	2	2	1	1	1	3	1	1	1	0	0	1	0	0	1	3	0	1	2	0	2	19	25	19	22	18	19
783	20	1	1	1	0	0	0	0	0	0	0	0	0	0	0	0	0	0	0	0	1	2	0	0	1	0	1	5	11	7	14	8	5
784	21	1	1	1	1	1	1	1	1	1	1	1	1	1	1	0	0	0	0	0	1	2	0	1	1	1	1	15	21	13	18	22	19
785	21	2	1	1	1	0	1	1	0	1	0	1	0	1	0	0	1	0	0	0	0	2	0	0	1	0	1	7	16	7	9	16	12
786	19	2	1	2	0	0	0	0	0	0	0	1	0	0	0	0	0	1	0	0	0	0	0	0	0	0	0	18	26	15	20	18	13
787	21	1	1	2	0	0	0	0	0	0	0	0	0	0	0	0	0	0	0	0	0	0	0	0	0	0	0	20	38	18	24	24	18
788	22	2	2	1	1	1	1	1	1	1	1	0	0	0	0	0	0	0	0	0	0	0	0	1	1	0	0	15	30	16	24	30	20
789	21	2	1	2	2	2	2	1	1	2	1	2	2	2	2	1	0	2	2	0	1	1	0	0	1	0	2	14	27	15	23	17	15
790	20	2	1	2	0	0	0	0	0	0	0	0	0	0	0	0	0	0	0	0	0	1	0	1	0	0	0	18	22	12	20	18	20
791	20	2	1	1	1	0	0	0	0	0	0	0	0	0	0	0	0	0	0	0	0	0	1	2	0	0	0	14	26	20	20	13	19
792	18	1	1	2	0	0	0	0	0	0	0	2	1	0	0	0	1	2	0	0	1	0	0	1	1	0	1	14	16	9	17	8	10
793	22	2	1	2	0	0	0	0	0	0	0	0	0	0	0	0	0	0	0	0	0	2	0	2	0	0	0	15	30	15	16	14	15
794	19	1	1	1	0	0	0	0	0	0	0	0	0	0	0	0	0	0	0	0	0	0	0	0	0	0	0	18	26	18	22	24	19
795	18	1	1	2	1	1	1	1	1	1	1	1	1	1	1	1	1	1	1	1	1	2	0	0	2	1	1	14	22	10	12	16	10
796	21	1	1	1	0	0	0	0	0	0	0	0	0	0	0	0	0	0	0	0	0	1	0	0	0	0	0	20	44	20	24	32	20
797	20	2	1	1	2	2	2	2	2	2	2	2	2	2	2	2	2	2	2	0	2	2	0	0	2	1	2	15	23	12	14	11	13
798	21	2	1	1	1	1	0	0	0	0	0	1	1	0	0	0	0	1	0	0	0	1	0	0	1	0	0	13	20	17	16	15	15
799	20	2	1	2	1	0	1	0	0	0	0	1	0	1	0	0	0	1	0	0	1	2	0	0	1	0	0	15	21	12	22	10	14
800	20	1	1	2	1	1	1	1	1	1	1	1	1	1	1	1	1	1	1	1	0	1	0	0	0	0	1	20	40	20	24	30	20
801	19	1	1	1	1	3	3	3	3	3	3	2	2	3	3	3	3	1	0	0	1	0	0	0	1	0	1	19	12	18	18	20	17
802	20	2	1	2	1	1	1	1	0	0	0	2	1	1	1	0	0	2	0	0	2	2	1	2	1	0	2	13	22	16	17	18	14
803	20	2	1	2	1	1	1	1	0	0	0	0	0	0	0	0	0	0	0	0	0	0	0	1	0	0	0	20	44	20	24	32	20
804	21	2	1	2	0	0	0	0	0	0	0	0	0	0	0	0	0	0	0	0	1	1	1	0	0	0	0	10	18	13	18	16	14
805	20	1	1	2	1	1	1	1	1	1	0	1	1	1	1	1	1	1	1	0	1	0	0	0	0	0	1	14	21	12	15	16	10
806	19	2	1	2	1	1	1	1	1	1	0	1	1	1	1	0	0	1	0	0	1	1	0	0	1	0	1	14	23	10	12	14	14
807	18	2	1	2	0	0	0	0	0	0	0	3	0	2	1	1	1	2	2	0	1	2	0	0	1	0	2	20	19	14	18	18	16
808	21	1	1	1	0	0	0	0	0	0	0	0	0	0	0	0	0	0	0	0	0	0	0	0	0	0	0	19	14	18	20	13	18
809	19	1	1	1	0	0	0	0	0	0	0	0	0	0	0	0	0	0	0	0	0	0	2	3	0	0	0	5	11	5	6	8	5
810	18	1	1	2	0	0	0	0	0	0	0	0	0	1	1	0	0	1	0	0	1	2	1	0	1	0	2	14	17	11	24	14	13
811	19	2	1	1	1	1	1	1	0	0	0	1	1	1	1	1	1	1	1	0	1	0	0	0	1	0	1	15	25	15	18	14	13
812	18	1	1	2	0	0	0	0	0	0	0	0	0	0	0	0	0	0	0	0	0	0	1	0	0	0	0	8	43	20	24	32	20
813	19	2	1	2	1	1	1	0	0	1	0	1	1	0	1	1	0	1	0	0	0	0	0	0	1	0	1	15	17	10	18	17	14
814	22	2	1	1	1	0	1	0	0	0	0	0	0	0	0	0	0	0	0	0	1	1	0	0	1	0	1	12	15	14	20	13	10
815	19	1	1	2	0	0	0	0	0	0	0	0	0	0	0	0	0	0	0	0	0	1	0	0	0	0	0	15	33	15	18	24	15
816	19	1	1	1	0	0	0	0	0	0	0	1	0	0	0	0	0	1	0	0	0	0	0	0	0	0	1	14	16	16	17	17	15
817	21	2	1	2	1	1	1	1	0	1	1	1	1	2	1	2	1	0	0	1	2	2	0	0	1	3	3	10	20	15	13	8	9
818	21	2	1	2	1	1	1	1	1	1	1	1	1	1	1	1	1	1	1	1	1	1	1	1	1	0	1	10	21	10	12	16	10
819	20	2	1	1	1	1	1	1	1	1	1	2	0	2	1	1	1	2	0	0	1	1	0	1	1	0	0	14	27	13	16	9	10
820	20	1	1	1	2	0	0	1	0	0	0	0	0	0	0	0	0	2	0	0	1	1	0	0	1	0	1	10	20	13	20	9	14
821	17	1	1	2	1	2	2	1	0	1	1	1	0	1	1	2	1	0	0	0	1	2	1	1	1	0	1	11	16	14	18	16	13
822	20	1	1	2	0	0	0	0	0	0	0	0	0	0	0	0	0	0	0	0	0	1	0	2	1	0	0	14	22	10	12	16	10
823	20	2	1	1	1	1	1	1	0	1	0	1	0	0	1	0	1	1	0	0	1	0	0	0	0	0	1	15	30	15	16	9	10
824	20	1	1	1	0	0	0	0	0	0	0	0	0	0	0	0	0	0	0	0	0	1	0	0	1	0	0	19	33	14	13	24	20
825	20	1	1	1	0	0	0	0	0	0	0	0	0	0	0	0	0	0	0	0	0	1	0	0	0	0	0	5	11	5	6	8	5
826	23	2	1	1	3	3	3	3	3	3	3	2	1	3	3	0	1	3	0	1	3	2	2	3	0	3	2	11	26	11	18	12	17
827	20	1	1	2	0	0	0	0	0	0	0	0	0	0	0	0	0	0	0	0	0	0	0	0	0	0	0	15	25	10	12	16	10
828	18	2	1	1	0	0	0	0	0	0	0	0	0	0	0	0	0	0	0	0	0	0	0	0	0	0	0	15	27	16	24	25	19
829	21	1	1	2	0	0	0	0	0	0	0	0	0	0	0	0	0	0	0	0	0	0	0	0	0	0	0	20	41	20	24	32	20
830	21	1	1	2	2	1	1	1	1	1	1	1	1	1	1	1	1	1	1	0	1	1	1	1	1	0	1	16	23	10	16	19	10
831	20	2	1	2	1	1	1	1	1	1	1	1	1	1	1	1	1	1	1	0	1	1	0	0	2	0	1	20	42	20	24	27	20
832	17	2	1	2	3	3	0	0	0	1	0	3	2	0	3	0	3	3	0	0	0	0	0	0	1	0	3	16	26	17	17	17	10
833	19	1	1	2	0	0	0	0	0	0	0	0	0	0	0	0	0	0	0	0	0	1	0	0	0	0	0	16	31	15	18	24	15
834	18	2	1	1	1	1	0	1	0	0	0	1	0	1	1	0	0	1	0	0	1	3	0	0	0	0	1	15	22	15	16	15	12
835	18	1	1	2	0	0	0	0	0	0	0	0	0	0	0	0	0	0	0	0	1	0	1	0	0	0	1	14	23	10	14	16	10
836	20	2	1	1	1	1	1	1	1	1	1	1	1	1	1	1	1	1	1	1	0	0	0	1	0	0	0	20	42	20	24	30	19
837	20	2	1	2	3	3	1	0	0	0	0	1	1	1	1	1	1	1	1	1	1	2	0	1	0	0	1	14	31	15	15	17	10
838	20	1	1	1	0	0	0	0	0	0	0	0	0	0	0	0	0	0	0	0	0	1	0	0	0	0	0	20	44	20	24	32	20
839	19	2	1	2	1	1	0	0	0	0	0	0	0	0	0	0	0	1	0	0	0	1	0	0	0	0	0	20	31	16	16	16	18
840	22	2	3	1	1	1	1	1	1	1	1	1	1	1	1	1	1	1	1	1	1	1	0	2	2	1	1	10	22	10	12	16	10
841	18	2	1	1	0	0	0	0	0	0	0	0	0	1	1	0	0	0	0	0	1	2	0	0	0	0	0	10	22	10	12	16	10
842	18	2	1	2	1	0	0	0	0	0	0	0	0	0	0	0	0	0	0	0	0	1	0	0	0	0	0	15	28	15	18	24	15
843	21	2	1	2	1	0	1	0	1	1	0	1	0	1	0	1	0	2	0	0	1	1	0	0	1	0	1	14	33	15	18	17	15
844	20	2	1	2	1	1	1	1	0	1	0	2	1	2	2	2	1	1	0	0	1	2	0	0	1	0	2	13	22	14	16	17	10
845	21	2	1	2	1	1	1	1	1	0	0	0	0	0	0	1	1	1	1	0	0	1	0	1	1	0	0	19	22	10	8	8	6
846	18	2	1	2	1	0	0	0	0	0	1	1	0	0	0	0	0	0	0	0	0	1	0	0	0	0	0	11	22	10	14	16	12
847	18	2	1	2	1	1	0	0	0	1	0	1	0	1	1	1	0	1	0	0	1	1	0	0	1	0	1	16	18	20	22	15	16
848	18	2	1	2	1	0	0	0	0	0	0	1	0	1	1	1	1	1	0	0	1	1	0	0	1	0	2	11	14	14	21	11	10
849	20	1	1	2	0	0	0	0	0	0	0	0	0	0	0	0	0	0	0	0	0	1	0	0	0	0	0	15	25	15	18	18	14
850	18	2	1	2	1	0	0	1	0	0	0	1	0	0	0	1	0	1	0	0	0	1	0	0	1	0	1	17	25	15	20	21	15
851	18	1	1	2	1	1	2	1	1	1	1	1	1	0	0	0	0	0	1	0	1	1	1	0	1	0	3	17	20	19	24	18	11
852	21	2	1	2	1	1	1	1	1	1	0	1	1	1	1	0	1	1	1	1	1	2	0	0	1	0	1	12	19	12	21	17	12
853	21	2	1	2	0	0	1	0	0	1	1	1	1	0	0	0	1	0	0	0	0	1	0	0	0	0	0	9	15	8	12	16	10
854	19	2	1	2	1	1	1	1	1	1	1	1	1	2	2	1	1	1	0	0	2	2	2	2	1	0	3	12	22	14	18	10	10
855	21	2	1	2	1	1	1	1	1	1	1	1	1	1	1	1	1	1	0	0	1	0	0	0	1	0	2	13	19	12	24	14	13
856	18	2	1	2	0	0	0	0	0	0	0	1	1	1	1	1	0	1	0	0	1	0	0	0	1	0	0	14	21	14	16	14	18
857	19	2	1	2	1	0	1	0	1	0	1	1	0	1	0	0	1	1	1	0	1	0	1	0	1	0	1	17	25	17	18	19	17
858	20	2	1	1	3	2	3	1	0	1	1	1	3	2	1	1	0	0	0	0	1	1	0	0	0	0	2	19	20	16	21	17	16
859	20	1	1	1	1	1	1	3	3	1	2	1	1	1	1	2	0	3	1	0	1	2	0	0	1	0	2	18	15	13	22	18	12
860	19	2	1	2	1	1	1	1	0	0	0	1	1	1	1	1	0	1	0	0	2	2	0	0	1	0	1	13	22	14	15	16	10
861	19	2	1	2	0	0	0	0	0	0	0	0	0	1	0	0	0	0	0	0	1	1	0	1	1	0	0	14	22	13	15	8	13
862	21	1	1	1	1	1	1	1	1	1	1	1	1	1	1	1	1	1	1	1	1	0	1	0	1	0	1	10	22	10	12	16	10
863	20	1	1	2	1	1	1	1	2	2	2	2	2	2	1	1	2	2	2	3	3	1	3	2	1	1	2	16	17	11	12	16	10
864	17	1	1	2	0	0	0	0	0	0	0	0	0	0	1	1	0	0	0	0	1	0	0	1	0	0	1	15	15	20	15	8	19
865	18	2	1	2	0	0	0	0	0	0	0	3	2	0	1	1	1	2	0	0	1	1	0	0	2	0	3	11	19	11	19	12	5
866	19	2	1	2	1	1	1	1	1	1	1	1	1	1	2	1	1	1	1	1	1	1	0	0	2	0	1	10	22	11	17	16	10
867	23	1	1	2	1	1	1	1	1	1	1	1	1	1	1	1	1	1	1	1	2	1	1	1	2	0	3	14	25	14	18	16	13
868	18	1	1	1	2	1	0	1	1	1	1	1	1	1	1	1	1	0	0	0	1	1	0	1	1	0	2	10	13	14	18	8	11
869	19	2	1	2	1	0	1	0	0	1	1	0	1	1	0	0	1	1	0	0	0	1	0	1	1	0	1	13	15	13	17	15	13
870	20	2	1	2	2	2	2	2	1	2	2	2	2	2	2	2	2	2	2	2	0	2	0	0	1	0	1	9	13	14	11	16	10
871	20	2	1	2	1	1	1	1	0	1	0	1	1	2	2	1	1	0	0	0	2	3	0	1	1	0	2	19	39	15	19	24	16
872	19	1	1	2	1	1	1	1	1	1	1	1	1	1	1	1	1	1	1	1	1	1	0	0	2	1	1	10	22	10	12	16	10
873	19	2	1	2	0	0	0	0	0	0	0	1	1	1	1	0	0	0	0	0	0	0	0	1	0	0	1	13	22	13	17	18	15
874	20	2	1	2	0	0	0	0	0	0	0	0	0	0	0	0	0	0	0	0	1	1	0	0	1	0	0	8	14	5	21	9	8
875	22	1	1	2	0	0	0	0	0	0	0	0	0	0	0	0	0	0	0	0	0	0	0	1	0	0	0	10	24	18	13	16	10
876	20	1	1	2	0	0	0	0	0	0	0	0	0	0	0	0	0	0	0	0	0	0	0	0	0	0	0	20	44	20	24	25	13
877	20	2	1	1	1	1	0	0	0	1	0	1	0	0	0	1	0	0	0	0	1	1	1	1	1	0	1	15	31	15	18	22	15
878	19	1	1	2	0	0	0	0	0	0	0	0	0	0	0	0	0	0	0	0	0	0	0	1	0	0	0	20	39	19	21	32	20
879	21	1	1	2	1	1	1	1	1	1	1	1	1	1	1	1	1	1	1	1	1	1	0	0	2	1	1	10	22	10	12	16	10
880	21	2	1	2	0	0	1	1	0	1	0	1	1	2	1	0	1	1	0	0	1	2	0	0	1	0	2	12	13	12	16	11	16
881	20	2	1	2	1	0	0	0	0	1	0	1	1	0	0	0	0	1	0	0	0	1	2	1	1	0	1	17	14	15	20	17	19
882	18	2	1	1	1	1	1	1	1	1	1	1	1	1	1	1	1	1	1	1	2	2	1	3	1	0	2	12	20	13	15	14	13
883	19	2	1	1	1	1	1	1	0	0	0	2	1	1	1	1	1	1	0	0	1	2	0	2	2	0	2	13	24	15	15	18	14
884	21	2	1	1	1	1	1	1	1	1	1	1	1	1	1	1	1	1	1	0	1	2	2	2	2	0	3	12	23	15	24	28	16
885	20	2	1	2	1	1	1	1	0	1	1	1	1	1	1	0	0	1	0	0	1	1	0	0	1	0	1	14	17	12	22	14	11
886	20	1	1	2	0	0	0	0	0	0	0	0	0	0	0	0	0	0	0	0	0	1	0	0	0	0	0	9	22	10	12	16	10
887	19	1	1	2	1	0	0	0	1	1	1	1	1	0	1	1	1	1	0	0	1	1	0	0	1	0	1	9	19	13	13	18	14
888	19	2	1	1	0	0	0	0	0	0	0	0	0	1	1	0	0	0	0	0	1	3	0	1	0	0	1	15	17	20	20	19	19
889	19	2	1	2	0	0	0	0	0	0	0	1	1	1	1	1	0	0	0	0	1	2	0	0	1	0	0	19	19	15	23	15	19
890	19	2	1	2	0	0	0	0	0	0	0	0	0	0	1	1	0	0	0	0	0	1	0	0	1	0	0	14	23	15	18	17	15
891	20	2	1	2	1	1	1	1	1	1	1	1	1	1	1	1	1	1	1	1	1	1	0	0	1	0	1	10	22	10	12	16	10
892	18	1	1	1	1	0	0	1	0	0	1	1	1	0	1	0	1	0	0	0	0	0	0	0	0	0	1	12	28	15	22	25	14
893	20	2	1	2	3	3	3	3	2	3	1	3	3	3	3	3	3	3	3	1	3	2	0	0	1	0	3	11	11	12	13	8	6
894	20	2	1	1	0	0	0	0	0	0	0	0	0	0	0	0	0	0	0	0	0	0	0	0	0	0	0	20	28	20	23	29	19
895	19	1	1	1	0	0	0	0	0	0	0	0	0	0	0	0	0	0	0	0	0	1	0	0	0	0	1	17	35	20	21	24	19
896	20	2	1	2	0	0	0	0	0	0	0	0	0	1	1	0	0	0	0	0	0	0	0	0	1	0	0	10	23	16	20	18	19
897	21	2	1	2	3	2	2	2	2	2	2	1	1	1	1	1	1	1	1	0	1	1	1	0	1	0	2	15	33	15	18	24	19
898	19	2	1	2	1	0	1	1	1	1	1	1	1	1	1	1	0	1	0	0	0	1	0	0	1	0	1	14	22	10	21	16	18
899	20	2	1	2	0	0	1	0	0	0	0	0	0	0	0	0	0	0	0	0	0	1	0	1	0	0	0	16	22	17	24	8	17
900	17	2	1	1	0	0	0	0	0	1	0	2	0	0	0	0	0	0	0	0	1	1	0	0	0	0	0	18	16	15	19	14	14
901	19	2	1	1	0	0	0	0	0	0	0	0	0	1	0	1	0	0	0	0	1	1	0	0	1	0	1	20	44	20	22	18	20
902	22	2	2	1	2	2	2	2	2	2	2	1	1	3	2	1	1	0	0	0	2	2	0	0	1	0	1	15	33	15	18	24	15
903	21	1	1	1	0	0	0	0	0	0	0	0	0	0	0	0	0	0	0	0	0	1	0	1	0	0	0	12	32	20	24	25	19
904	21	2	1	2	0	0	0	0	0	0	0	0	0	0	0	0	0	0	0	0	0	0	0	0	0	0	0	20	27	19	22	25	18
905	19	2	1	1	1	1	1	1	1	1	1	2	2	3	2	0	1	3	0	0	2	2	0	0	2	0	3	15	12	16	18	12	10
906	20	2	1	2	1	1	1	1	0	0	0	1	1	0	1	0	1	1	0	0	0	1	0	0	0	0	0	18	39	20	24	32	20
907	19	1	1	2	0	0	0	0	0	0	0	0	0	0	0	0	0	0	0	0	0	0	0	0	0	0	1	19	15	15	18	16	10
908	19	1	1	2	0	0	0	0	0	0	0	0	0	0	0	0	0	0	0	0	0	1	1	0	1	0	0	12	16	18	19	11	20
909	20	2	1	2	1	1	1	1	0	0	1	0	1	0	1	0	0	0	0	0	0	0	0	0	0	0	0	16	25	20	24	29	20
910	20	2	1	1	1	1	1	1	1	1	1	1	1	1	1	1	1	1	1	1	1	2	1	2	1	0	1	15	26	15	18	24	15
911	19	1	1	2	3	3	3	3	2	1	2	3	2	1	2	0	0	3	0	0	2	0	0	0	1	0	2	20	24	20	21	13	11
912	19	2	1	2	0	0	0	0	0	0	0	0	0	0	0	0	0	0	0	0	0	0	0	2	0	0	0	18	17	14	17	15	15
913	19	2	1	2	1	1	0	0	0	0	0	0	0	0	0	0	0	0	0	0	0	0	0	0	0	0	1	12	26	16	20	19	17
914	19	1	1	2	1	1	1	1	1	1	1	0	0	0	0	0	0	0	0	0	0	0	0	0	0	0	0	18	28	20	24	32	20
915	19	2	1	2	1	1	1	1	1	1	0	1	1	1	1	0	0	0	0	0	1	1	1	0	1	0	1	10	29	13	13	16	13
916	18	2	1	1	2	0	1	1	0	0	1	0	0	0	0	0	0	1	0	0	0	1	0	1	1	0	0	14	17	18	21	12	12
917	19	1	1	2	0	0	0	0	0	0	0	0	0	0	0	0	0	0	0	0	1	2	1	1	1	0	1	13	15	12	22	8	12
918	19	1	1	2	1	1	1	1	1	1	1	1	1	1	1	1	1	1	1	1	3	2	0	1	3	3	3	15	33	15	18	24	15
919	19	1	1	2	0	0	0	0	0	0	0	0	0	0	0	0	0	0	0	0	0	0	0	0	1	0	0	19	29	17	20	20	20
920	20	2	1	2	1	1	1	1	1	1	1	1	1	1	1	1	1	1	1	1	1	0	0	1	1	0	1	11	22	10	14	16	10
921	19	1	1	2	2	1	1	1	1	1	1	1	1	1	1	1	1	1	1	1	3	2	3	0	1	0	3	14	12	15	6	9	5
922	19	2	1	2	1	1	1	0	0	1	1	1	1	0	1	1	1	1	1	0	0	1	0	0	1	0	1	10	23	10	21	16	12
923	18	1	1	2	1	1	1	1	1	1	1	1	1	1	1	1	2	2	1	0	1	2	0	0	1	0	2	18	19	15	15	16	13
924	19	1	1	2	0	0	0	0	0	0	0	0	0	0	0	0	0	0	0	0	0	0	0	0	0	0	0	20	44	20	24	32	20
925	21	1	1	1	1	1	1	1	1	1	1	1	1	1	1	1	1	1	1	1	1	1	0	0	2	1	1	10	22	10	12	16	10
926	19	2	1	2	0	0	1	0	0	1	1	1	1	0	1	1	1	1	1	0	1	1	0	0	1	0	2	15	30	15	17	18	10
927	20	2	1	2	1	1	1	1	1	1	1	1	1	1	1	1	1	1	1	1	1	2	0	0	1	0	1	13	29	11	16	16	13
928	21	2	1	2	1	1	1	0	1	1	1	1	1	1	1	1	1	1	0	0	0	0	0	0	0	0	1	12	19	10	21	13	15
929	19	2	1	1	1	1	1	1	1	1	1	1	1	1	1	1	1	1	1	1	1	1	0	1	2	1	1	10	22	10	12	16	10
930	19	2	1	2	0	0	1	1	1	1	1	1	1	1	1	1	1	1	1	0	1	1	1	1	1	0	1	10	22	11	17	13	10
931	21	2	1	2	0	0	0	0	0	0	0	0	0	0	0	0	0	0	0	0	0	1	0	1	1	0	0	18	40	20	18	17	15
932	22	1	1	2	1	0	1	1	1	1	1	1	1	1	1	1	1	1	1	1	1	1	0	0	2	0	1	14	31	13	15	23	15
933	20	2	1	2	1	1	1	1	0	1	2	1	1	0	2	1	1	1	0	0	1	1	0	1	2	0	2	14	17	13	18	14	13
934	22	2	1	2	0	0	0	0	0	0	0	0	0	0	0	0	1	1	0	0	2	1	1	0	1	0	2	12	16	11	24	17	10
935	20	2	1	2	2	2	2	2	2	2	2	2	2	2	2	2	2	2	2	2	0	2	0	0	2	0	0	15	30	15	18	24	15
936	19	1	1	2	0	0	0	0	0	0	0	0	0	0	0	0	0	0	0	0	1	0	0	1	0	0	0	20	44	20	24	32	20
937	21	2	1	1	1	0	0	0	0	0	0	0	0	0	0	0	0	0	0	0	1	0	0	0	1	0	3	10	17	14	17	13	14
938	22	2	3	2	0	0	0	0	0	0	0	0	0	1	1	0	0	0	0	0	2	2	0	0	1	0	2	10	21	9	12	18	10
939	21	1	1	1	0	0	0	0	0	0	0	1	0	0	0	0	0	0	0	0	0	0	0	0	1	0	0	15	12	17	19	15	20
940	17	2	1	2	1	1	1	1	1	1	1	1	1	1	1	1	1	1	1	1	1	2	0	0	2	0	1	10	20	10	12	16	10
941	18	1	1	2	1	1	1	1	1	1	1	1	1	1	1	1	1	1	0	0	2	1	1	1	1	0	2	10	13	11	17	9	9
942	18	1	1	1	1	1	1	1	1	1	1	1	1	1	1	1	1	1	1	0	1	1	1	0	1	0	2	15	30	12	14	17	14
943	19	2	1	1	0	0	0	0	0	1	0	3	1	3	3	3	1	3	1	0	2	0	0	0	1	0	2	7	19	14	16	8	13
944	21	1	1	2	1	0	1	1	0	0	0	1	0	0	1	0	0	1	0	0	2	1	1	0	1	0	3	15	28	13	18	22	14
945	21	2	1	2	1	1	1	1	1	1	1	1	1	3	3	3	3	2	0	1	3	3	0	0	2	0	3	19	14	17	21	9	9
946	22	1	1	1	0	0	0	0	0	0	0	0	0	0	0	0	0	0	0	0	0	1	0	3	0	0	0	8	12	9	13	12	10
947	20	2	1	1	0	0	0	0	0	0	0	0	0	0	0	0	0	0	0	0	0	3	0	0	0	0	0	20	25	19	24	32	20
948	20	2	1	2	0	0	0	0	0	0	0	0	0	0	0	0	0	0	0	0	1	0	0	0	0	0	0	15	28	15	13	16	15
949	20	2	1	2	0	0	0	0	0	0	0	0	0	0	0	0	0	0	0	0	0	1	0	0	0	0	0	20	40	15	18	24	19
950	20	2	1	2	0	0	0	0	0	0	0	2	1	2	1	1	0	0	0	0	2	1	0	0	1	0	1	15	20	15	15	16	14
951	23	2	1	2	1	1	1	1	1	1	1	1	1	0	0	0	1	1	1	1	0	0	0	0	1	0	1	15	31	15	18	24	15
952	19	2	1	2	1	1	1	1	1	1	3	3	3	3	3	3	3	3	3	1	1	3	0	0	2	0	2	10	14	13	15	8	5
953	20	2	1	2	1	1	1	1	1	1	1	1	1	1	1	0	1	1	1	1	1	0	0	0	1	0	1	15	33	15	18	17	14
954	19	1	1	2	1	1	1	1	1	1	1	1	1	0	1	1	1	1	1	0	1	1	0	0	1	0	2	12	19	15	16	14	15
955	21	2	1	2	3	3	3	3	3	3	3	3	3	3	3	3	3	3	3	3	2	3	1	0	1	1	3	5	11	5	10	12	5
956	22	2	1	2	1	1	1	1	1	1	1	0	0	0	0	0	0	0	0	0	0	0	0	0	0	0	0	12	22	10	16	17	14
957	18	2	1	2	1	1	1	0	0	2	1	3	3	3	3	0	1	2	0	0	2	0	1	0	1	0	2	20	36	20	24	30	20
958	22	1	1	2	1	1	1	1	0	1	0	1	1	1	1	1	1	2	1	0	1	0	0	0	1	0	1	15	17	15	18	18	15
959	18	2	1	2	0	0	1	0	0	0	0	0	0	0	0	0	0	0	0	0	1	0	0	0	1	0	1	19	29	15	19	17	18
960	22	2	3	1	2	2	2	2	2	2	2	1	1	1	1	0	0	0	0	0	0	0	0	0	0	0	0	20	44	20	24	32	20
961	20	2	1	2	3	1	1	1	1	1	1	1	2	1	2	0	1	0	1	0	0	0	0	0	1	0	1	20	40	18	20	24	20
962	21	2	1	2	1	1	1	1	1	1	1	1	1	1	1	1	1	1	1	1	0	0	0	0	0	0	0	5	18	11	16	24	15
963	21	1	1	1	1	1	1	1	1	1	0	1	1	1	1	3	1	1	1	0	1	1	0	0	1	0	2	15	16	16	22	16	11
964	18	1	1	2	1	0	1	1	0	1	1	2	1	1	2	2	0	2	1	0	1	1	2	0	1	0	2	12	17	17	17	10	15
965	19	1	1	2	0	0	0	0	0	0	0	0	0	0	0	0	0	0	0	0	0	0	1	0	0	0	0	12	22	12	12	15	10
966	20	1	1	1	1	1	2	1	1	2	2	3	2	1	2	2	3	3	2	2	2	1	0	0	2	0	3	13	12	10	16	12	8
967	20	2	1	1	0	0	0	1	0	0	0	0	0	0	0	1	0	1	1	0	0	1	0	0	1	0	1	15	33	15	24	14	14
968	20	1	1	2	1	0	1	1	0	1	1	2	2	2	1	0	2	2	0	1	1	2	1	1	1	0	1	15	15	15	13	17	14
969	21	1	1	1	2	2	2	2	2	2	2	3	3	3	3	3	3	3	3	3	2	1	0	0	1	0	2	10	14	15	16	14	5
970	21	2	1	1	1	1	1	1	1	1	1	1	1	1	1	1	1	1	1	1	1	0	0	0	1	0	1	10	22	10	12	16	10
971	22	2	3	2	1	0	0	0	0	0	0	0	1	0	0	0	0	0	0	0	0	1	0	0	0	0	0	16	40	20	24	32	20
972	20	2	1	2	1	1	1	1	1	1	1	1	1	1	1	1	1	1	1	1	1	1	0	0	2	1	1	10	22	10	12	16	10
973	20	2	1	2	0	0	0	0	0	0	0	1	0	1	0	0	0	0	0	0	0	0	0	0	0	0	0	14	30	15	18	24	15
974	20	1	1	2	0	0	0	0	0	0	0	0	0	0	0	0	0	0	0	0	0	0	0	0	0	0	0	15	32	16	23	15	13
975	19	2	1	2	2	2	2	2	2	2	2	2	2	2	2	2	2	2	2	2	2	1	0	2	2	1	1	10	22	10	12	16	10
976	21	1	1	2	1	0	1	0	0	0	0	0	0	0	0	0	0	0	0	0	1	1	0	0	1	0	1	15	24	10	13	16	14
977	20	1	1	2	1	1	1	1	1	1	1	2	0	1	2	1	2	3	1	0	2	1	0	1	1	0	3	13	22	11	16	16	15
978	21	2	1	2	1	1	1	1	1	1	1	1	1	1	1	1	1	1	1	1	1	1	0	0	1	0	2	14	23	10	21	20	14
979	20	2	1	1	0	0	0	0	0	0	0	0	0	0	0	1	1	2	2	0	1	2	1	1	1	0	1	13	16	14	16	10	14
980	20	1	1	1	0	1	1	1	1	0	1	1	1	1	1	0	1	0	1	0	2	0	0	0	1	0	2	6	11	15	16	9	9
981	19	2	1	2	1	0	0	0	0	0	0	1	1	1	1	1	0	1	0	0	1	2	0	1	1	0	1	14	26	18	21	17	13
982	20	1	1	2	0	0	0	0	0	0	0	0	0	0	0	0	0	0	0	0	0	1	0	0	0	0	0	20	24	20	21	27	20
983	21	2	1	2	1	0	0	0	1	1	0	2	1	0	0	0	1	1	0	1	1	1	0	0	1	0	1	7	22	16	24	25	12
984	21	1	1	2	1	1	1	1	1	1	0	2	0	0	0	0	1	0	0	0	1	1	1	2	0	0	0	20	44	20	24	32	20
985	20	2	1	2	0	0	1	1	0	1	0	1	1	1	1	1	0	0	0	0	1	1	0	0	1	0	1	12	16	13	16	11	18
986	20	1	1	2	0	0	0	0	0	0	0	0	0	0	0	0	0	0	0	0	0	0	0	0	0	0	0	20	41	20	24	32	20
987	19	2	1	2	0	0	0	0	0	0	0	0	0	0	0	0	0	0	0	0	0	0	0	2	1	0	0	10	22	10	12	16	10
988	19	1	1	2	0	0	0	0	0	0	0	0	0	0	0	0	0	0	0	0	0	0	0	0	0	0	0	5	11	5	6	8	5
989	20	2	1	2	1	0	1	1	0	1	0	1	1	1	1	1	1	1	1	0	1	1	1	1	1	0	2	9	18	10	12	16	15
990	20	1	1	1	0	0	0	0	0	0	0	0	0	0	0	0	0	0	0	0	0	1	0	0	0	0	0	15	27	20	21	20	16
991	23	2	1	2	1	0	1	0	0	0	1	0	0	0	0	1	1	1	0	0	0	1	0	1	1	0	1	19	17	14	16	19	18
992	21	1	1	2	1	0	0	0	0	0	0	1	1	0	0	0	0	0	0	0	0	1	0	0	0	0	0	15	33	15	18	24	15
993	20	2	1	2	1	1	1	1	1	2	1	1	1	3	1	1	1	1	1	0	2	3	0	0	1	0	2	19	18	18	15	23	16
994	18	1	1	2	0	0	0	0	0	0	0	0	0	0	0	0	0	0	0	0	0	0	0	0	0	0	0	15	33	15	18	24	15
995	20	2	1	1	2	2	2	2	2	2	2	2	2	2	2	2	2	2	2	2	1	1	0	0	2	1	1	10	22	10	12	16	10
996	20	2	1	2	1	1	1	1	1	1	1	1	1	1	1	1	1	1	1	0	2	1	0	1	1	0	2	10	19	14	21	25	10
997	20	2	1	1	1	1	1	1	0	1	1	1	1	2	2	2	1	1	1	0	2	2	0	0	1	0	2	14	19	11	20	13	14
998	20	2	1	2	1	1	1	1	1	1	1	2	2	2	2	1	0	2	1	0	1	2	0	1	1	0	1	15	15	14	15	8	15
999	22	2	1	2	2	2	2	1	1	1	1	1	1	1	1	1	1	1	1	1	0	1	0	0	1	0	0	20	22	18	18	32	20
1000	22	2	1	2	1	1	1	1	1	1	1	0	0	0	0	0	0	0	0	0	0	1	0	1	0	0	0	20	44	20	24	32	20
1001	18	2	1	2	0	0	0	0	0	0	0	0	0	0	0	0	0	0	0	0	0	0	0	0	0	0	0	16	27	14	22	21	19
1002	22	2	2	1	1	1	1	0	0	1	0	0	0	1	1	0	0	1	0	0	0	1	0	0	0	0	0	10	22	10	12	16	10
1003	20	1	1	2	0	0	0	0	0	0	0	0	0	0	0	0	0	0	0	0	0	1	0	0	0	0	0	20	38	20	22	19	20
1004	18	2	1	2	1	1	1	1	0	1	1	2	2	3	2	1	3	3	2	0	1	2	0	0	1	0	1	10	22	14	18	17	10
1005	20	1	1	1	1	1	1	1	1	0	0	0	0	1	1	1	0	0	0	0	1	2	0	0	1	0	1	20	41	20	24	32	20
1006	18	2	1	2	0	0	0	0	0	0	0	1	0	0	0	0	0	1	0	0	1	1	0	0	1	0	0	20	28	20	24	32	20
1007	18	2	1	1	0	0	0	0	0	0	0	0	0	0	0	0	0	0	0	0	0	1	0	0	0	0	0	20	24	19	20	22	20
1008	18	2	1	2	1	1	0	0	0	0	0	1	1	1	1	0	0	0	0	0	1	1	0	0	0	0	1	15	33	15	18	24	15
1009	19	2	1	2	0	0	0	0	0	0	0	0	0	0	0	0	0	0	0	0	0	1	0	2	1	0	0	20	43	20	24	12	20
1010	21	1	1	1	0	0	0	0	0	0	0	0	0	0	0	0	0	0	0	0	0	1	0	0	0	0	0	15	26	16	24	32	20
1011	20	1	1	1	3	3	3	3	3	3	1	2	1	2	1	1	2	1	1	0	3	3	2	3	1	0	3	15	16	15	15	11	12
1012	21	1	1	1	1	1	1	1	1	1	1	1	1	1	1	1	1	1	1	1	3	3	0	0	1	0	3	12	11	11	11	8	5
1013	22	2	1	2	0	0	0	0	0	0	0	0	0	1	0	1	0	0	0	0	1	1	1	0	1	0	0	9	24	19	23	13	19
1014	20	2	1	2	1	1	1	1	0	0	0	1	1	1	1	1	0	0	0	0	1	1	0	0	1	0	1	20	44	20	24	32	20
1015	20	2	1	1	1	1	1	1	1	1	1	1	2	2	2	2	1	2	0	0	2	3	2	2	2	0	3	13	13	15	16	8	11
1016	20	2	1	2	2	1	1	1	1	1	1	1	1	1	1	1	1	1	0	0	2	0	0	0	1	0	1	11	18	12	17	15	11
1017	22	1	1	1	0	0	0	1	0	0	0	0	0	2	0	0	0	0	0	0	2	2	0	0	1	0	1	15	33	15	18	21	15
1018	21	1	1	2	0	0	0	0	0	0	0	0	0	0	0	0	0	0	0	3	3	0	3	0	1	0	2	5	11	14	16	8	5
1019	20	2	1	2	1	1	1	1	1	1	1	1	1	1	1	1	1	0	0	1	2	2	2	1	2	0	3	12	19	10	14	12	10
1020	21	1	1	1	1	1	2	3	2	1	1	1	1	3	3	1	3	1	0	1	2	3	2	1	2	0	2	19	15	15	21	22	16
1021	21	1	1	2	1	1	1	1	1	1	1	1	1	1	1	1	1	1	1	1	1	1	1	3	2	1	1	10	22	10	12	16	10
1022	23	1	1	2	2	2	2	3	1	1	2	2	1	2	1	0	0	2	1	0	1	3	2	3	0	0	1	20	34	15	18	21	15
1023	20	2	1	2	3	3	3	3	1	3	3	1	3	1	1	3	1	1	1	0	2	3	3	2	1	0	2	12	17	15	18	21	18
1024	18	1	1	2	1	0	1	0	1	1	0	0	1	1	0	1	1	0	0	0	1	1	0	1	1	0	1	16	25	11	22	17	14
1025	20	2	1	1	1	1	1	1	2	1	0	1	1	1	1	2	1	1	1	0	2	1	2	1	2	0	2	13	31	18	23	18	19
1026	20	1	1	2	1	0	1	0	0	0	0	0	0	0	0	1	0	0	0	0	1	1	1	0	1	0	0	13	35	19	21	16	19
1027	21	1	1	1	0	0	0	0	0	0	0	0	0	0	0	0	0	0	0	0	0	0	0	0	0	0	0	15	13	15	18	20	16
1028	22	1	1	2	0	0	0	0	0	0	0	0	0	0	0	0	0	0	0	0	1	2	0	0	0	0	1	15	14	13	18	12	9
1029	21	2	1	2	0	0	0	0	0	0	0	0	0	0	0	0	0	0	0	0	0	0	0	0	0	0	0	9	22	18	18	13	15
1030	21	2	1	2	0	0	0	0	0	0	0	0	0	0	0	0	0	0	0	0	1	1	0	0	0	0	0	14	24	13	21	19	18
1031	19	1	1	2	0	0	0	0	0	1	0	0	1	0	0	0	1	0	0	0	0	0	0	0	1	0	0	20	26	14	23	16	13
1032	21	1	1	1	0	0	0	0	0	0	0	1	0	0	0	0	0	0	0	0	1	0	0	0	1	0	0	9	28	15	18	20	15
1033	19	1	1	2	0	0	0	0	0	0	0	0	1	0	0	0	0	1	0	0	0	0	0	0	1	0	1	12	18	12	19	18	14
1034	19	1	1	2	0	1	0	0	0	0	0	1	0	0	1	0	0	0	0	0	0	0	0	0	1	0	1	16	35	16	20	24	20
1035	19	1	1	2	0	0	0	0	0	0	0	0	0	0	0	0	0	0	0	0	0	0	0	0	0	0	0	10	22	10	12	16	18
1036	18	1	1	1	1	1	1	0	0	0	0	0	0	0	0	0	0	0	0	0	1	1	0	0	1	0	1	8	24	15	18	19	14
1037	20	1	1	2	1	1	1	1	0	1	0	2	1	0	0	1	0	1	0	0	1	0	0	0	1	0	1	14	33	14	18	21	15
1038	20	1	1	1	0	0	0	0	0	0	0	0	0	0	0	0	0	0	0	0	0	0	1	0	0	0	0	20	44	20	24	21	13
1039	20	1	1	2	0	0	1	0	0	0	0	0	0	1	0	0	1	0	0	0	2	2	0	0	2	0	1	8	13	11	14	15	14
1040	21	1	1	2	1	1	1	1	1	1	1	1	1	1	1	1	1	1	1	1	1	1	0	1	1	0	1	19	24	10	12	16	10
1041	18	2	1	2	1	1	1	1	1	1	0	1	1	1	1	1	1	1	1	0	1	2	0	0	1	0	2	16	20	16	14	18	15
1042	19	2	1	1	0	0	0	0	1	1	1	1	1	1	1	1	1	1	1	1	1	1	0	1	2	1	1	10	22	10	12	16	10
1043	19	2	1	2	1	0	0	0	0	0	0	1	0	3	1	0	0	2	0	0	1	2	0	0	1	0	1	19	17	16	16	11	19
1044	20	2	1	2	1	0	0	0	0	1	1	1	1	2	1	1	0	0	1	0	1	1	0	0	1	0	1	14	22	14	15	17	15
1045	19	1	1	2	1	1	1	2	1	1	1	1	1	1	1	0	0	0	1	0	0	1	2	2	1	0	1	5	13	14	13	11	15
1046	21	1	1	1	0	0	0	0	0	0	0	3	0	2	2	3	1	2	1	0	2	2	3	2	2	0	1	16	14	16	20	10	9
1047	19	2	1	2	2	2	2	2	2	2	2	1	2	1	0	2	1	2	0	0	2	2	0	0	1	0	2	15	21	14	18	18	15
1048	19	2	1	2	0	0	0	0	0	0	0	0	0	0	0	0	0	0	0	0	0	0	0	0	0	0	0	20	44	20	24	32	20
1049	21	1	1	1	0	0	1	0	0	0	1	1	0	0	1	1	1	0	0	0	1	1	2	0	1	0	1	13	24	14	18	13	13
1050	19	2	1	2	2	1	2	2	0	2	0	1	2	1	1	1	1	1	0	0	2	2	0	1	1	0	1	15	33	15	17	24	15
1051	18	2	1	2	1	0	0	0	0	0	0	0	0	0	0	0	0	0	0	0	2	2	0	0	1	0	2	20	44	20	24	20	20
1052	20	2	1	2	0	0	0	0	0	0	0	0	0	0	0	0	0	0	0	0	1	1	1	0	0	0	1	15	25	15	18	24	15
1053	21	2	1	1	0	0	0	0	0	0	0	0	0	0	0	0	0	0	0	0	0	1	0	1	0	0	0	15	33	15	17	20	15
1054	19	2	1	2	1	1	1	1	1	1	1	1	1	1	1	0	1	1	0	0	1	1	0	0	2	0	2	18	23	15	16	23	12
1055	19	2	1	2	0	0	0	0	0	0	0	0	0	0	0	0	0	0	0	0	1	1	0	1	0	0	1	15	33	15	18	24	15
1056	19	2	1	2	0	0	0	0	0	0	0	0	0	0	0	0	0	1	0	0	0	0	0	1	0	0	0	15	33	19	24	32	20
1057	20	2	1	1	2	2	2	2	2	2	2	2	1	0	1	1	1	1	1	1	0	0	0	0	1	0	1	15	19	15	18	16	12
1058	21	1	1	2	1	1	1	1	1	2	3	2	2	2	2	2	2	2	2	2	2	3	3	0	3	2	2	15	23	17	19	17	14
1059	19	2	1	2	1	0	0	1	0	1	0	1	1	1	1	0	0	1	0	0	1	0	0	0	0	0	1	20	20	12	19	11	17
1060	20	2	1	2	3	3	3	3	2	2	0	1	1	3	2	2	1	1	2	1	0	0	0	0	0	0	3	10	11	10	18	8	5
1061	18	1	1	1	0	0	0	0	0	0	0	0	0	0	0	0	0	0	0	0	0	0	3	1	0	0	1	20	29	20	19	15	14
1062	21	1	1	2	0	0	0	0	0	0	0	0	0	0	1	1	0	0	0	0	1	1	0	0	1	0	1	14	17	11	15	18	12
1063	20	1	1	1	1	1	1	1	1	1	1	2	0	2	2	1	1	2	1	0	2	2	1	0	1	0	3	10	13	15	17	11	10
1064	18	1	1	2	1	1	1	1	1	0	1	3	2	2	2	2	2	2	1	1	2	2	0	0	1	0	3	10	13	14	16	10	16
1065	20	2	1	2	1	1	1	0	0	1	1	1	1	1	1	1	2	2	0	0	1	0	0	0	0	0	2	15	33	15	18	17	10
1066	20	2	1	2	1	1	1	0	0	0	0	1	1	1	1	1	1	0	0	0	1	1	0	1	0	0	1	14	22	14	18	17	10
1067	20	2	1	2	1	1	1	1	1	1	1	1	1	1	1	1	1	1	1	1	1	0	3	3	0	0	1	5	17	15	18	24	15
1068	18	2	1	2	1	1	1	1	0	0	0	1	1	1	1	1	1	1	1	1	1	1	0	0	2	0	1	11	21	10	12	16	10
1069	21	1	1	2	1	1	1	1	1	1	1	1	1	1	1	1	1	1	1	1	0	0	0	1	0	0	1	15	24	15	16	14	15
1070	23	1	3	2	1	0	0	0	0	1	0	0	0	0	0	0	0	0	0	0	0	2	0	0	0	0	1	6	12	14	17	11	6
1071	21	2	1	2	1	1	1	0	0	1	0	0	0	0	0	0	0	0	0	0	0	1	0	0	1	0	1	14	30	15	18	24	15
1072	20	1	1	2	0	0	0	0	0	0	0	0	0	0	0	0	0	0	0	0	2	2	0	0	1	0	1	20	44	20	24	32	20
1073	21	2	1	1	1	0	1	0	1	1	0	1	1	0	1	0	0	1	1	0	1	0	1	2	0	0	1	10	13	14	21	15	11
1074	20	2	1	2	1	1	1	1	1	1	1	1	1	1	1	1	1	1	1	0	2	1	0	0	2	0	2	15	26	15	18	24	19
1075	20	2	1	2	1	1	1	1	1	1	1	1	1	1	1	1	1	1	1	0	1	0	0	0	0	0	1	15	29	12	16	15	10
1076	20	1	1	1	1	1	1	1	1	1	1	1	1	1	1	1	1	1	1	1	0	0	2	2	0	0	0	14	22	10	12	16	10
1077	19	1	1	2	0	0	0	0	0	0	0	2	2	2	2	2	2	2	2	1	1	0	2	0	1	0	3	10	21	11	13	12	5
1078	20	1	1	2	1	1	1	1	1	1	1	1	1	1	1	1	1	1	1	1	1	1	0	0	2	1	1	10	22	10	12	16	10
1079	20	1	1	2	0	0	0	0	0	0	0	0	0	0	0	0	0	0	0	0	0	0	0	0	0	0	0	10	22	10	12	16	10
1080	19	2	1	2	1	0	0	1	0	1	0	1	1	2	2	1	1	2	0	0	1	2	0	1	1	0	2	12	17	11	17	15	12
1081	21	2	1	2	1	1	1	1	1	1	1	1	1	1	1	1	1	1	1	0	1	1	0	1	1	0	2	10	22	10	12	16	10
1082	20	1	1	2	0	0	0	0	0	0	0	0	0	1	0	0	0	0	0	0	0	1	0	0	0	0	0	15	16	15	18	14	14
1083	18	1	1	2	0	0	0	0	0	0	0	0	0	0	0	0	0	0	0	0	0	0	0	3	0	0	0	20	29	20	24	32	20
1084	19	2	1	2	2	2	2	2	1	1	1	1	2	2	2	1	0	0	0	0	2	2	1	0	0	0	1	10	22	10	22	16	15
1085	21	2	1	2	0	0	0	0	0	0	0	1	0	0	1	1	0	1	0	0	1	2	1	0	1	0	1	13	20	15	23	20	19
1086	21	1	1	2	1	1	3	2	0	3	0	2	3	1	2	0	3	1	0	0	1	2	1	0	1	0	1	15	13	10	14	8	5
1087	19	1	1	1	0	0	0	0	0	0	0	0	0	0	0	0	0	0	0	0	0	0	3	0	0	0	0	20	44	20	24	32	20
1088	19	1	1	2	0	0	0	0	0	0	0	0	0	0	0	0	0	0	0	0	1	0	1	0	0	0	1	5	19	15	18	24	15
1089	22	2	1	1	0	0	0	0	0	0	0	1	0	1	1	0	0	0	0	0	1	1	0	0	0	0	0	15	30	11	18	23	12
1090	22	2	1	1	1	1	1	1	1	1	1	1	1	1	3	2	1	2	1	2	1	3	0	1	2	3	3	13	39	15	22	19	12
1091	20	2	1	2	2	2	2	2	2	2	0	1	1	1	1	1	0	1	1	0	2	3	0	0	2	0	3	10	15	15	21	12	9
1092	18	1	1	2	2	1	1	2	0	0	0	1	0	0	0	0	1	1	0	0	0	0	0	0	1	0	0	10	18	20	23	24	19
1093	17	1	1	2	0	0	0	0	0	0	0	0	0	0	0	0	0	0	0	0	0	0	0	0	0	0	0	17	32	20	23	27	20
1094	23	2	1	1	1	1	1	1	1	1	0	1	1	1	1	1	1	1	1	0	1	1	2	2	0	0	1	15	29	16	24	25	15
1095	21	2	1	2	1	1	1	1	0	0	0	1	1	0	0	2	1	1	1	0	1	1	0	0	1	0	1	15	25	14	24	17	14
1096	22	2	1	2	0	0	0	0	0	0	0	0	0	0	0	0	0	0	0	0	0	1	0	0	0	0	0	20	44	20	24	32	20
1097	21	2	1	2	1	1	1	1	0	0	0	1	1	1	1	1	0	1	1	0	1	2	0	0	1	2	2	10	22	10	12	16	10
1098	22	2	1	2	0	0	0	0	0	0	0	0	0	0	0	0	0	0	0	0	0	1	0	1	1	0	0	15	18	15	17	20	13
1099	21	1	1	2	1	1	1	1	1	1	0	2	0	0	1	0	0	3	1	0	1	1	0	0	1	0	2	15	15	15	13	14	9
1100	21	2	1	2	2	1	1	1	1	1	1	1	1	1	1	1	1	1	1	1	0	1	0	1	1	0	1	20	26	18	23	21	20
1101	19	1	1	2	0	0	0	0	0	0	0	0	0	0	0	0	0	0	0	0	0	0	0	0	0	0	0	20	44	20	24	32	20
1102	21	2	1	2	1	0	1	1	0	1	0	1	1	0	1	1	1	1	0	0	0	1	0	0	1	0	0	15	27	11	17	15	14
1103	22	1	1	1	0	0	0	0	0	0	0	0	0	0	0	0	0	0	0	0	0	1	0	1	0	0	0	20	44	20	24	32	20
1104	22	1	1	1	0	0	0	0	0	0	0	0	0	0	0	0	0	0	0	0	0	0	0	0	0	0	0	15	33	15	18	24	15
1105	22	2	1	2	0	0	0	0	0	0	0	0	0	0	0	0	0	0	0	0	0	1	0	0	0	0	1	15	35	20	20	18	20
1106	21	2	1	1	3	3	2	2	2	2	2	2	2	2	2	2	2	2	2	1	2	1	2	1	2	1	1	15	33	15	18	24	15
1107	22	1	1	2	1	1	1	1	1	1	0	1	1	0	1	1	1	1	1	0	1	1	0	0	1	0	1	19	31	17	18	19	19
1108	22	1	1	1	0	0	0	0	0	3	0	2	2	0	0	0	0	0	0	0	1	0	0	0	1	0	1	20	41	20	21	11	17
1109	21	2	1	2	1	1	1	1	0	1	1	1	1	2	2	2	0	2	1	0	2	3	0	0	1	0	2	12	20	11	16	15	14
1110	21	2	1	2	0	0	0	0	0	0	0	0	0	0	0	0	0	0	0	0	3	3	0	0	1	0	1	5	11	5	6	8	5
1111	21	2	1	2	0	0	0	0	0	0	0	0	0	0	0	0	0	0	0	0	1	1	1	1	0	0	0	15	28	11	17	15	14
1112	21	2	1	2	0	0	0	0	0	0	0	0	1	0	1	0	1	1	0	0	1	1	0	0	1	0	1	5	18	10	22	16	10
1113	22	2	1	2	1	1	1	1	1	1	1	3	2	1	2	2	2	3	1	0	1	1	1	0	2	0	2	10	19	11	11	10	9
1114	22	2	1	2	0	0	0	0	0	0	0	0	0	1	1	0	0	0	0	0	2	2	0	0	1	0	0	20	31	18	14	16	19
1115	21	2	1	2	1	1	1	1	0	0	0	0	0	0	0	0	0	0	0	0	0	1	0	1	0	0	0	14	26	10	12	16	10
1116	21	2	1	1	0	0	0	0	0	0	0	0	0	0	0	0	0	0	0	0	0	2	0	0	1	0	2	11	15	14	19	18	18
1117	21	2	1	1	0	0	0	0	0	0	0	0	0	2	0	0	0	0	0	0	2	2	3	2	1	0	0	5	20	20	22	30	20
1118	23	2	1	2	0	0	0	0	0	0	0	0	0	0	0	0	0	0	0	0	0	0	0	0	0	0	0	10	21	15	21	10	14
1119	21	2	1	1	2	0	0	0	0	0	1	1	0	1	0	0	1	1	0	0	1	0	0	0	0	0	1	8	14	17	24	19	14
1120	21	2	1	1	0	0	0	0	0	0	0	0	0	0	0	0	0	0	0	0	1	2	0	0	0	0	0	20	14	20	16	12	18
1121	21	2	1	1	1	1	1	0	1	0	0	0	0	0	0	0	1	0	0	1	1	1	0	0	0	0	0	14	16	9	16	16	10
1122	23	1	1	2	1	1	2	3	1	1	0	2	0	2	2	1	1	1	0	0	1	2	1	0	2	0	3	13	14	14	15	10	14
1123	21	1	1	2	1	0	1	0	0	1	0	1	0	3	1	0	1	1	0	0	2	3	1	0	1	0	1	19	18	20	20	24	14
1124	21	2	1	2	0	0	0	0	0	0	0	0	0	0	0	0	0	0	0	0	0	0	0	0	0	0	0	19	22	18	21	20	18
1125	21	2	1	1	3	3	3	3	1	2	2	3	3	3	3	3	3	3	3	0	2	2	0	0	1	0	1	20	44	20	23	32	20
1126	22	1	1	2	0	0	0	0	1	1	0	0	0	0	0	0	0	0	0	0	0	1	0	0	0	0	0	20	32	18	24	24	19
1127	21	2	1	1	1	0	0	0	0	0	0	0	0	0	0	0	0	0	0	0	0	0	0	0	0	0	0	20	36	20	24	26	20
1128	22	1	1	2	1	1	1	1	1	1	1	1	1	1	1	1	1	1	1	1	2	2	0	0	2	0	1	10	22	10	12	16	10
1129	23	1	1	1	1	1	1	1	1	1	1	1	1	1	1	1	1	1	1	1	1	2	2	3	2	1	1	10	22	10	12	16	10
1130	22	2	1	2	0	0	0	0	0	0	0	0	0	0	0	0	0	0	0	0	1	1	0	0	0	0	0	5	34	20	24	25	19
1131	21	2	1	1	1	1	1	1	1	1	1	1	0	1	1	0	1	0	0	0	1	2	0	0	1	0	1	20	22	15	22	21	18
1132	22	2	1	1	0	0	0	0	0	0	0	0	0	0	0	0	0	0	0	0	0	0	0	0	0	0	0	12	19	14	18	24	15
1133	21	1	1	1	1	0	1	1	1	1	1	1	1	1	1	1	1	2	1	0	1	3	0	1	1	0	2	11	11	13	16	8	11
1134	19	2	1	2	1	3	0	1	1	1	1	1	1	1	1	1	1	1	1	1	1	1	0	0	2	1	1	13	28	15	18	24	15
1135	20	1	1	2	1	1	1	1	0	0	0	1	1	1	1	1	1	1	1	0	0	1	0	0	0	0	1	5	16	15	14	16	10
1136	21	2	1	1	1	2	1	1	1	2	1	1	1	2	1	1	1	1	0	1	1	3	1	2	1	0	1	20	15	13	19	14	13
1137	22	2	1	2	0	0	0	0	0	0	0	0	0	0	0	0	0	0	0	0	0	0	0	0	0	0	0	20	44	20	24	11	20
1138	23	2	1	2	3	3	3	3	1	2	2	1	1	2	2	3	3	1	2	0	0	2	3	1	1	0	1	13	29	14	14	21	12
1139	19	2	1	2	0	0	0	0	0	0	0	0	0	0	0	0	0	0	0	0	0	0	0	0	0	0	0	20	27	20	24	26	20
1140	19	2	1	2	1	0	0	0	0	1	0	1	1	1	1	0	1	1	0	0	2	1	0	0	1	0	2	10	26	11	23	16	13
1141	22	2	1	2	1	1	1	1	1	1	1	1	1	1	1	1	1	1	1	1	0	1	0	0	0	0	0	20	44	20	24	32	20
1142	20	2	1	1	1	0	2	1	1	1	1	1	0	3	1	0	1	1	1	0	2	3	1	1	2	0	2	17	23	13	20	17	15
1143	23	1	1	1	1	0	1	1	1	0	0	0	0	0	0	0	0	0	0	0	0	0	0	0	0	0	0	10	22	12	24	30	20
1144	22	1	1	1	0	0	0	0	0	0	0	0	0	0	0	0	0	0	0	0	0	0	1	1	0	0	0	19	27	17	24	32	20
1145	18	2	1	1	1	1	1	1	0	0	0	0	2	1	0	3	2	1	0	0	0	0	0	0	0	0	0	6	37	18	23	32	16
1146	22	2	1	2	0	0	0	0	0	0	0	1	1	1	1	1	1	0	0	0	1	1	0	0	0	0	0	15	18	11	17	26	19
1147	21	2	1	1	1	1	1	1	1	1	1	1	1	1	1	1	0	0	0	0	1	3	1	2	1	0	1	20	41	20	20	19	19
1148	24	2	3	1	1	1	1	0	1	0	1	0	1	1	1	1	0	0	0	0	1	2	2	1	1	0	0	20	36	19	24	21	18
1149	20	2	1	1	1	0	0	0	0	1	0	0	0	1	1	1	0	0	0	0	2	2	1	0	2	2	2	14	19	16	17	15	17
1150	21	2	1	2	1	3	3	3	1	1	1	2	1	1	1	0	2	2	0	0	1	2	0	0	1	0	3	11	22	11	15	13	12
1151	20	1	1	2	0	0	0	0	0	0	0	0	0	0	0	0	0	0	0	0	0	1	0	0	0	0	0	20	44	20	24	32	20
1152	21	1	1	1	1	0	0	1	0	1	0	1	0	1	1	0	0	1	0	0	2	0	1	0	1	0	1	11	22	12	20	20	14
1153	20	1	1	2	1	1	1	1	1	1	0	1	1	2	1	2	0	1	0	0	2	2	1	0	1	0	2	14	21	14	12	16	10
1154	21	2	1	1	0	0	0	0	0	0	0	0	0	0	0	0	0	0	0	0	0	0	0	0	0	0	0	18	43	20	23	30	20
1155	22	1	1	1	1	1	1	1	1	1	1	1	1	1	1	1	1	1	1	1	1	2	2	1	1	0	1	10	22	10	12	16	10
1156	21	1	1	1	0	0	0	0	0	0	0	0	0	0	0	0	0	0	0	0	0	0	1	0	0	0	0	9	14	8	24	16	17
1157	20	2	1	2	1	1	2	1	3	3	1	1	1	3	2	1	2	2	0	1	1	3	0	1	1	0	1	19	25	16	22	21	19
1158	23	2	1	1	0	0	0	0	0	0	0	0	0	0	0	0	0	0	0	0	0	1	0	0	0	0	1	11	23	12	18	24	15
1159	21	2	1	2	0	0	0	0	0	0	0	0	0	0	0	0	0	0	0	0	0	1	0	0	0	0	0	14	29	14	17	18	15
1160	22	1	1	2	1	1	1	1	1	1	0	1	1	1	1	1	0	1	1	0	1	0	0	0	0	0	1	12	16	10	19	11	6
1161	21	1	1	1	0	0	0	0	0	0	0	0	0	0	0	0	0	0	0	0	1	3	0	0	1	0	1	15	13	17	20	18	18
1162	21	2	1	2	0	0	0	1	1	0	0	1	0	1	0	1	0	0	0	0	1	1	0	0	0	0	0	15	25	15	16	19	15
1163	19	2	1	2	1	0	0	1	0	2	1	1	1	2	1	1	1	1	1	1	1	2	0	1	1	0	1	15	19	13	16	16	11
1164	21	1	1	1	1	1	1	1	1	1	1	1	1	0	1	1	1	1	1	0	1	1	0	0	1	0	1	15	21	13	18	19	15
1165	21	2	1	1	0	0	0	0	0	1	0	2	1	0	2	2	0	2	0	0	1	0	1	0	2	0	2	15	12	12	19	8	10
1166	20	2	1	2	1	1	1	1	1	1	1	1	1	1	1	1	1	1	1	1	1	1	1	1	2	1	1	10	22	10	12	16	10
1167	21	2	1	1	2	3	2	1	0	1	1	1	1	0	1	2	1	1	0	0	0	0	0	0	1	0	1	11	22	13	22	16	12
1168	23	1	1	2	0	0	0	0	0	0	0	0	0	1	0	0	0	0	0	0	0	0	1	0	0	0	0	19	33	20	24	32	20
1169	22	1	1	2	3	3	3	3	3	3	3	3	3	3	3	3	3	3	3	3	2	3	0	2	2	0	1	15	13	15	14	9	6
1170	19	1	1	2	1	1	1	1	0	0	0	0	0	0	1	1	0	1	0	0	1	0	0	2	1	0	2	11	12	10	12	13	17
1171	18	2	1	2	1	0	0	1	0	1	0	1	0	0	1	1	1	0	0	0	1	1	0	0	0	0	2	11	20	12	21	11	9
1172	19	2	1	2	1	1	2	3	1	2	0	2	2	1	1	0	2	2	0	0	1	0	1	0	1	0	2	16	12	11	18	8	9
1173	22	1	1	2	2	2	2	2	1	1	0	3	2	2	2	1	2	3	0	0	1	2	0	0	1	0	1	13	16	10	17	10	9
1174	21	2	1	1	1	0	2	2	2	2	2	1	2	2	1	1	0	1	1	1	2	3	0	1	1	0	2	15	26	10	18	16	12
1175	21	2	1	2	0	0	0	0	0	0	0	0	0	0	0	0	0	0	0	0	0	0	0	1	0	0	0	20	31	20	24	25	15
1176	19	2	1	2	0	0	0	0	0	0	0	0	0	0	0	0	0	0	0	0	0	0	0	0	0	0	0	20	17	20	22	24	20
1177	20	2	1	2	1	1	2	1	0	0	0	0	1	1	0	0	0	0	0	0	1	1	0	0	1	0	1	15	20	13	18	18	19
1178	18	1	1	1	0	0	0	0	0	0	0	0	0	0	0	0	0	0	0	0	0	0	1	0	0	0	0	7	16	16	22	12	15
1179	20	1	1	2	1	1	1	1	1	1	1	1	1	1	1	0	1	1	1	1	1	1	1	1	1	0	1	10	24	10	12	16	10
1180	21	2	1	1	3	3	3	3	0	0	0	0	0	1	0	0	0	0	0	0	0	0	0	1	0	0	0	20	42	20	24	30	20
1181	19	1	1	2	0	0	0	0	0	0	0	0	0	0	0	0	0	0	0	0	0	1	1	0	0	0	0	18	24	15	24	28	20
1182	22	2	1	1	1	0	1	1	1	1	1	1	1	1	2	1	2	1	1	0	2	1	1	1	2	0	2	15	14	13	14	24	15
1183	20	2	1	2	3	3	3	3	0	0	0	3	3	2	3	0	0	1	0	0	2	0	3	1	1	0	2	20	12	12	15	11	14
1184	19	2	1	2	0	0	0	0	0	0	0	1	0	1	1	0	0	0	0	0	1	1	0	0	1	0	0	10	20	15	21	13	15
1185	19	1	1	1	1	0	3	3	0	2	1	1	2	3	1	1	1	0	1	0	1	1	3	3	2	1	1	10	22	10	12	16	10
1186	20	1	1	2	1	1	1	1	1	1	1	1	1	1	1	1	1	1	1	0	1	2	3	1	1	1	1	10	22	10	12	16	10
1187	20	1	1	1	3	3	3	3	1	1	1	2	1	3	3	3	0	2	1	0	1	0	0	1	0	0	2	16	16	14	19	10	10
1188	20	2	1	2	0	0	0	0	0	0	0	0	0	0	0	0	0	0	0	0	0	1	0	0	0	0	0	15	27	15	18	22	15
1189	22	1	1	1	1	1	1	1	1	1	1	1	1	1	1	1	1	1	1	1	1	1	0	0	2	1	1	10	22	10	12	16	10
1190	22	2	1	2	1	1	1	1	1	1	1	1	1	1	1	1	1	1	1	0	1	2	0	0	1	0	2	20	33	20	18	29	15
1191	19	2	1	1	1	0	0	2	0	1	1	2	1	0	1	0	1	3	1	0	1	1	0	0	1	0	1	16	25	15	21	17	10
1192	19	2	1	2	0	0	0	0	0	0	0	0	0	0	0	0	0	0	0	0	0	1	0	0	0	0	0	11	26	15	17	19	15
1193	19	2	1	1	1	1	1	1	1	1	1	1	1	1	1	1	1	1	1	1	1	1	0	0	2	0	1	15	30	15	18	24	15
1194	21	2	1	2	1	1	1	1	1	1	1	0	1	0	0	0	0	0	0	0	1	1	0	1	1	0	0	17	21	13	24	18	20
1195	21	1	1	1	0	1	2	0	0	1	0	2	1	0	1	0	1	0	0	0	1	2	2	2	1	0	0	10	15	13	20	8	13
1196	22	1	1	1	1	1	1	1	1	1	1	1	1	1	1	1	1	1	1	0	0	0	1	1	0	0	1	20	12	20	17	8	8
1197	22	2	1	2	2	2	2	2	2	2	2	1	1	1	1	1	0	1	1	1	3	3	3	1	3	0	3	10	14	10	15	8	9
1198	21	2	1	1	1	1	1	0	1	1	0	1	1	1	1	1	1	1	1	0	1	1	0	0	1	0	1	16	21	11	16	20	19
1199	21	2	1	2	0	0	1	0	0	1	0	1	1	0	1	0	0	1	0	0	1	1	0	0	1	0	1	18	20	16	20	15	14
1200	20	2	1	2	1	1	1	1	1	1	1	1	1	1	1	2	1	1	1	0	2	2	0	0	2	0	3	12	18	6	13	11	9
1201	19	2	1	2	0	0	0	0	0	0	0	0	0	0	0	0	0	0	0	0	1	0	0	0	0	0	1	13	22	12	19	16	12
1202	19	1	1	2	0	0	0	0	0	0	0	0	0	0	0	0	0	0	0	0	0	0	1	0	0	0	0	20	40	20	24	28	20
1203	19	1	1	1	0	0	0	0	0	0	0	0	0	0	0	0	0	0	0	0	1	0	2	1	0	0	0	20	31	16	18	24	15
1204	20	1	1	1	0	0	0	0	0	0	0	0	0	1	1	0	0	0	0	0	1	2	0	1	0	0	0	14	14	10	14	17	15
1205	18	2	1	2	1	1	1	1	1	1	1	1	1	0	1	1	1	1	1	0	1	0	0	0	1	0	1	13	22	9	12	14	10
1206	20	1	1	2	1	1	1	1	1	1	1	1	1	1	1	1	1	1	1	1	3	1	0	0	2	0	3	11	11	5	6	8	5
1207	19	1	1	2	0	0	0	0	0	1	0	1	0	0	0	0	0	0	0	0	1	0	0	0	1	0	1	10	17	12	19	13	10
1208	18	1	1	2	0	0	0	0	0	0	0	0	0	0	0	0	0	0	0	0	0	1	3	2	0	0	0	20	44	20	24	32	20
1209	18	2	1	2	0	0	0	0	0	0	0	1	1	0	1	0	0	0	0	0	1	1	0	0	0	0	0	15	21	13	20	21	19
1210	19	1	1	2	0	0	0	0	0	1	0	0	0	0	0	0	1	1	0	0	1	0	0	0	1	0	0	10	12	11	20	9	13
1211	18	2	1	1	1	1	0	0	0	0	0	2	0	0	2	1	0	1	0	0	0	0	0	0	1	0	1	12	25	20	19	18	14
1212	19	1	1	1	0	0	0	0	0	0	0	1	0	0	0	1	0	1	0	0	1	1	0	0	0	0	0	13	21	17	21	18	14
1213	21	2	1	2	2	0	1	1	0	2	1	2	1	3	0	1	1	0	0	0	2	2	1	0	1	2	2	20	25	12	20	18	18
1214	20	1	1	2	0	0	0	0	0	0	0	0	0	0	0	0	0	0	0	0	0	0	0	0	0	0	0	12	26	10	12	16	14
1215	20	2	1	2	0	0	0	0	0	0	0	0	0	0	0	0	0	0	0	0	0	1	0	0	0	0	0	20	28	16	22	22	12
1216	19	1	1	1	0	0	0	0	0	0	0	0	0	0	0	0	0	0	0	0	0	1	0	1	0	0	0	5	14	11	18	14	15
1217	22	2	1	1	0	0	0	0	0	0	0	0	0	0	0	0	0	0	0	0	0	1	0	0	0	0	0	20	44	19	24	29	20
1218	18	1	1	2	1	1	1	1	0	1	0	1	1	1	1	0	1	1	0	0	1	1	0	0	1	0	1	14	22	16	19	17	16
1219	21	2	1	2	0	0	0	0	0	0	0	0	0	1	0	0	1	0	0	0	1	0	0	1	1	0	0	18	24	19	21	25	14
1220	19	2	1	2	1	0	0	0	0	0	0	0	0	0	0	0	0	1	0	0	0	0	0	2	0	0	0	15	18	13	20	23	16
1221	18	2	1	2	1	1	1	1	0	1	0	1	1	0	1	1	0	1	0	0	0	0	0	1	1	0	1	13	28	15	18	24	15
1222	19	2	1	2	1	0	1	0	0	1	1	3	1	1	1	1	1	1	0	0	2	0	0	0	1	1	2	15	23	13	13	12	9
1223	21	1	1	1	1	1	1	1	1	1	1	1	1	1	1	1	1	1	1	1	1	1	1	0	1	0	1	20	18	16	24	19	19
1224	21	1	1	2	1	0	0	1	0	0	1	1	1	2	1	1	1	0	1	0	2	2	1	0	1	0	1	9	15	10	18	12	12
1225	21	1	1	2	1	1	1	1	1	1	1	0	0	0	0	0	1	0	0	0	1	2	0	0	1	0	1	10	19	20	24	32	20
1226	21	1	1	2	1	0	0	0	0	0	0	0	0	0	1	0	0	0	0	0	0	1	0	0	0	0	0	20	44	20	24	32	20
1227	18	1	1	2	1	0	0	0	0	0	1	1	0	0	0	1	1	1	0	0	1	1	0	0	1	0	1	14	13	12	15	14	18
1228	22	2	1	2	2	1	1	1	0	1	2	0	1	1	0	2	1	1	0	0	1	0	0	2	1	0	1	13	13	12	18	10	12
1229	18	1	1	1	0	0	0	0	0	0	0	1	0	1	1	1	1	1	0	0	2	2	0	0	1	0	1	16	16	15	15	13	13
1230	20	2	1	2	1	1	2	1	1	2	0	1	1	2	2	2	1	2	0	1	2	3	2	3	2	0	2	14	18	13	13	15	10
1231	21	2	1	2	1	1	1	0	0	1	0	1	1	0	2	0	1	1	0	1	1	1	1	1	1	0	2	14	15	13	22	13	17
1232	19	1	1	1	0	0	0	0	0	0	0	0	0	0	0	0	0	3	0	0	0	0	0	0	0	0	0	20	44	20	24	32	20
1233	21	2	1	2	0	0	0	0	0	0	0	0	0	0	0	0	0	0	0	0	0	0	0	0	0	0	0	15	31	15	17	25	15
1234	23	1	1	2	0	0	0	0	0	0	0	0	0	0	0	0	0	0	0	0	0	1	0	1	0	0	0	15	27	17	20	16	18
1235	19	1	1	1	1	0	0	0	0	0	0	1	1	1	1	1	0	1	0	0	1	1	0	0	1	0	2	18	21	15	17	23	15
1236	21	1	1	2	0	0	0	0	0	0	0	0	0	1	0	0	0	0	0	0	1	2	0	1	1	0	0	16	24	16	21	16	14
1237	18	2	1	2	0	0	0	0	0	0	0	0	0	0	0	0	0	0	0	0	0	0	0	0	0	0	1	20	36	15	18	22	15
1238	19	1	1	1	0	0	0	0	0	0	0	0	0	0	0	1	0	0	0	0	1	0	0	0	0	0	0	20	23	18	17	21	20
1239	18	1	1	1	1	0	0	0	0	0	0	0	0	0	0	0	0	0	0	0	0	0	1	0	0	0	0	10	15	19	19	15	10
1240	18	2	1	2	1	1	1	0	0	0	0	0	1	1	0	0	0	0	0	0	1	1	0	0	1	0	0	20	25	14	15	16	14
1241	20	1	1	2	1	0	0	0	0	0	1	1	0	0	1	1	0	1	0	0	0	1	1	2	1	0	1	18	28	14	17	19	15
1242	23	1	2	2	1	1	1	1	1	1	1	2	2	2	2	1	1	1	1	0	1	2	0	0	2	1	1	10	22	10	12	16	10
1243	20	2	1	2	3	3	3	3	3	3	3	3	3	3	3	3	3	3	3	3	3	3	0	0	2	3	3	10	13	10	12	9	5
1244	18	1	1	1	0	0	0	0	0	0	0	0	0	0	0	0	0	0	0	0	1	0	0	0	0	0	1	20	39	20	23	32	20
1245	19	2	1	2	1	1	1	1	1	1	1	1	1	1	1	1	1	1	1	1	1	0	0	0	1	0	3	10	23	13	20	15	11
1246	18	1	1	2	0	0	0	0	0	0	0	0	0	0	0	0	0	0	0	0	0	0	0	0	0	0	0	20	36	20	24	19	20
1247	19	1	1	1	1	1	0	1	0	2	0	3	1	3	0	3	0	2	0	0	2	2	1	0	1	0	0	15	21	17	17	19	14
1248	20	1	1	2	1	0	0	1	2	1	1	1	0	1	1	0	1	0	0	0	1	1	1	0	1	0	1	19	28	14	22	17	12
1249	21	1	1	2	1	1	1	2	1	2	1	2	2	2	2	2	1	2	2	1	2	2	0	1	2	0	3	12	13	10	15	9	9
1250	18	1	1	2	0	0	1	1	0	0	0	1	0	1	1	0	1	2	1	0	0	0	0	0	1	0	1	15	32	15	18	24	15
1251	18	2	1	2	0	1	1	0	0	1	0	1	0	0	0	0	0	1	0	0	0	1	1	2	1	0	0	15	24	16	17	16	18
1252	21	2	1	2	1	1	1	1	0	0	1	0	0	0	0	0	1	1	0	0	1	1	0	0	1	0	1	15	31	15	18	24	15
1253	20	1	1	1	0	0	0	0	0	0	0	0	0	0	0	0	0	0	0	0	0	0	0	1	0	0	0	11	20	13	15	10	9
1254	20	1	1	2	0	0	0	0	0	0	0	0	0	0	0	0	0	0	0	0	0	0	0	0	0	0	0	18	39	18	21	28	20
1255	19	2	1	1	1	1	0	0	0	0	0	0	1	0	0	0	0	0	0	0	1	1	0	0	1	0	0	17	24	16	21	27	16
1256	19	1	1	2	0	0	0	0	0	0	0	0	0	0	0	0	0	0	0	0	2	2	0	0	1	0	2	5	11	5	6	8	6
1257	19	1	1	1	1	1	0	1	0	1	0	1	0	1	0	2	0	1	0	0	1	1	2	0	2	0	1	18	24	20	22	17	19
1258	21	1	1	2	0	0	0	0	0	0	0	0	0	0	0	0	0	0	0	0	0	0	0	0	0	0	0	20	37	18	20	24	20
1259	19	1	1	2	0	1	1	0	0	0	0	1	1	1	1	1	1	2	1	0	1	1	0	0	1	0	1	15	20	13	17	13	12
1260	21	1	1	1	1	1	1	1	2	2	2	1	1	2	1	1	1	1	1	0	3	3	1	1	1	0	3	19	11	11	13	8	10
1261	20	1	1	1	1	2	0	2	0	0	0	0	0	1	0	0	1	0	0	0	1	1	1	0	1	0	0	11	12	15	24	32	11
1262	20	2	1	1	0	0	0	0	0	0	0	0	0	0	0	0	0	0	0	0	0	0	0	0	0	0	0	16	36	16	21	24	19
1263	18	1	1	2	1	0	0	1	1	0	0	1	1	1	1	0	0	1	1	0	1	1	0	1	1	0	1	8	13	13	18	15	9
1264	20	1	1	1	0	1	0	2	2	2	0	3	3	1	0	1	1	3	0	0	2	3	1	0	1	0	1	15	11	15	22	18	15
1265	19	1	1	2	0	0	0	0	0	0	0	0	0	0	1	0	0	0	0	0	0	0	0	0	1	0	1	13	26	15	17	20	15
1266	20	1	1	1	2	2	2	2	2	0	2	2	2	0	2	0	2	2	2	0	1	2	1	1	1	0	2	20	22	10	12	16	16
1267	19	1	1	2	0	0	0	0	0	0	0	0	0	0	0	0	0	0	0	0	0	0	0	0	1	0	0	20	40	18	23	30	20
1268	18	1	1	2	0	0	1	1	1	0	1	2	2	2	2	0	1	0	0	0	2	2	0	0	1	0	3	8	18	6	15	8	5
1269	20	1	1	2	0	0	1	1	1	1	0	2	1	1	2	2	1	3	1	0	2	2	1	0	1	0	3	10	14	14	17	19	14
1270	18	1	1	2	0	0	0	0	0	0	0	0	0	0	0	0	0	0	0	0	0	0	0	0	0	0	0	19	22	19	23	32	20
1271	18	2	1	2	0	0	0	0	0	0	0	1	0	1	0	1	0	1	1	0	1	1	0	0	1	0	1	15	23	15	18	19	15
1272	21	1	1	2	0	0	0	0	0	0	0	0	0	0	0	0	0	0	0	0	2	1	1	0	1	0	1	15	12	13	15	17	12
1273	20	1	1	1	3	3	3	3	1	2	3	0	1	3	0	1	3	0	0	0	3	0	1	0	1	0	1	17	22	13	21	17	20
1274	18	2	1	2	1	1	1	1	1	1	1	1	1	1	1	1	1	1	1	0	0	1	0	2	1	0	0	7	15	20	18	16	16
1275	22	2	1	2	1	0	1	1	0	1	0	1	1	1	1	1	1	1	0	0	1	1	0	0	1	0	1	10	22	10	12	18	11
1276	20	2	1	2	1	1	3	0	1	3	0	3	2	0	3	0	2	3	0	0	1	1	0	0	1	0	1	7	12	15	14	8	6
1277	21	2	1	2	1	0	0	1	0	1	1	2	1	1	1	1	1	1	0	0	1	2	1	1	1	0	2	15	25	15	16	19	15
1278	20	2	1	2	0	0	0	0	0	0	0	0	0	0	0	0	0	0	0	0	0	0	0	0	0	0	0	6	23	15	18	19	14
1279	20	2	1	1	2	2	2	2	2	2	1	2	2	1	1	1	2	1	1	0	0	1	0	0	1	0	1	10	22	10	17	17	9
1280	18	1	1	2	1	1	1	1	1	1	1	0	0	0	0	1	0	0	0	0	1	1	0	0	1	0	1	15	16	12	16	18	15
1281	20	1	1	2	1	1	1	1	0	0	0	0	1	0	0	0	1	1	0	0	1	0	1	0	0	0	1	14	20	15	21	14	16
1282	19	1	1	1	0	0	0	0	0	0	0	0	0	0	0	0	0	0	0	0	0	1	1	0	0	0	0	20	44	17	24	32	20
1283	24	1	1	2	0	0	0	0	0	0	0	2	0	0	0	0	0	0	0	0	1	1	0	0	1	0	0	5	11	5	16	10	9
1284	22	1	1	1	3	3	3	3	3	3	3	3	3	3	3	3	3	3	3	3	2	3	1	2	3	0	3	12	15	13	13	16	5
1285	20	1	1	2	1	0	0	0	0	0	0	0	0	0	0	1	0	0	0	0	0	0	0	0	1	0	0	13	19	13	15	14	10
1286	19	1	1	2	1	0	0	0	0	0	0	1	1	1	1	0	0	0	0	0	1	1	0	0	0	0	1	14	27	18	18	16	19
1287	21	1	1	2	1	1	1	1	1	1	1	1	1	1	1	1	1	1	1	1	0	1	0	0	0	0	1	20	26	15	18	24	15
1288	20	2	1	1	2	1	2	1	0	1	0	2	1	2	1	1	1	1	0	2	2	3	0	0	1	2	3	13	19	12	17	13	10
1289	19	1	1	2	1	1	1	1	0	0	2	2	1	0	1	1	1	0	0	0	1	0	0	0	1	0	1	15	22	17	19	15	13
1290	20	1	1	2	0	0	0	0	0	0	0	1	1	0	0	0	0	0	0	0	0	0	0	0	0	0	0	13	17	11	21	18	13
1291	18	2	1	2	1	0	0	0	0	0	0	1	0	0	0	0	0	0	0	0	1	0	0	0	0	0	0	17	20	14	22	12	15
1292	20	2	1	2	0	0	0	0	0	0	0	0	0	0	0	0	0	0	0	0	0	0	0	0	0	0	0	18	30	20	24	32	20
1293	20	2	1	2	1	1	1	1	1	1	1	1	1	1	1	1	1	1	1	1	1	2	0	0	1	0	3	14	32	15	18	10	9
1294	20	2	1	2	3	3	3	3	3	3	3	3	3	3	3	3	3	3	3	3	3	3	0	0	1	0	3	13	18	11	19	17	17
1295	20	1	1	2	1	0	0	0	0	0	0	0	0	0	0	0	0	0	0	0	0	1	0	0	0	0	0	15	20	15	18	22	15
1296	23	1	3	2	1	2	2	2	0	2	2	1	2	2	1	1	2	0	1	0	1	2	0	0	1	0	1	15	31	12	16	20	14
1297	23	1	1	2	1	1	1	1	1	1	1	1	1	1	1	0	0	0	0	0	1	1	0	0	1	0	1	13	14	7	12	16	10
1298	23	2	1	2	1	0	0	0	0	0	0	1	1	3	0	0	2	3	0	0	1	2	0	1	1	0	1	7	11	14	15	8	10
1299	21	2	1	2	0	0	0	0	0	0	0	0	0	0	0	0	0	0	0	0	2	1	2	2	0	0	1	11	30	12	22	15	18
1300	18	2	1	2	0	0	0	0	0	0	0	0	0	1	1	0	0	0	0	0	1	1	0	1	1	0	0	13	19	11	13	14	14
1301	20	2	1	2	1	1	2	1	2	2	1	3	2	1	2	1	2	3	3	1	1	1	1	0	2	0	2	15	18	12	14	13	14
1302	18	2	1	2	1	2	0	0	1	1	1	2	1	0	1	2	1	2	2	0	1	1	0	0	1	0	2	15	20	10	18	14	15
1303	21	2	1	1	1	0	1	1	1	1	0	1	1	1	1	1	0	0	1	0	1	1	0	0	1	0	2	16	22	11	11	16	10
1304	22	1	1	1	0	0	0	0	0	0	0	0	0	0	0	0	0	0	0	0	0	0	0	0	0	0	0	5	11	8	24	11	9
1305	19	2	1	2	0	0	0	0	0	0	0	0	0	0	0	0	0	0	0	0	0	0	0	0	0	0	0	15	27	12	18	17	18
1306	19	1	1	2	0	0	0	0	0	0	0	0	0	0	0	0	0	0	0	0	0	1	0	0	1	0	0	5	11	10	19	11	9
1307	21	2	1	2	1	0	0	0	0	0	1	0	0	0	0	0	0	0	0	0	1	1	0	0	1	0	1	15	24	17	21	21	19
1308	19	1	1	2	3	3	3	3	2	2	2	3	3	2	2	0	0	0	1	0	0	0	0	0	1	0	1	15	28	14	16	21	15
1309	21	2	1	1	0	0	0	0	0	0	0	0	0	0	0	0	0	2	0	0	1	2	0	1	2	1	1	10	22	10	12	16	10
1310	19	1	1	2	1	1	1	1	1	1	1	1	1	1	1	1	1	1	1	1	2	1	0	0	3	2	2	20	44	20	24	25	15
1311	21	2	1	1	0	0	0	0	0	0	0	0	0	0	0	0	0	0	0	0	0	0	0	0	1	0	0	15	32	15	18	24	19
1312	19	1	1	1	1	0	0	1	0	0	0	0	0	0	0	1	0	0	0	0	0	1	0	0	1	0	0	6	15	17	19	14	20
1313	19	2	1	2	1	0	0	0	1	1	0	1	1	1	1	1	0	1	0	0	1	0	1	0	0	0	0	14	22	13	16	16	15
1314	20	2	1	2	0	0	0	3	0	0	0	0	0	0	0	0	0	0	0	0	1	0	0	0	0	0	1	12	30	14	16	25	19
1315	19	2	1	1	1	0	0	0	0	0	0	0	1	1	0	0	1	0	0	0	1	1	0	0	1	0	2	15	23	14	14	13	20
1316	18	2	1	2	0	0	0	0	0	0	0	0	0	1	0	0	0	0	0	0	0	1	0	0	0	0	0	20	40	20	24	24	20
1317	18	1	1	2	0	0	0	0	0	0	0	0	0	0	0	0	0	0	0	0	0	0	0	0	0	0	0	19	33	15	18	24	15
1318	19	1	1	1	3	1	2	2	1	3	0	2	2	2	2	1	2	0	0	0	2	2	1	1	1	0	3	9	16	20	23	9	17
1319	19	2	1	2	1	0	1	1	0	0	0	1	1	0	0	0	1	1	0	0	0	0	0	1	0	0	0	14	20	12	19	16	10
1320	18	1	1	2	0	0	0	0	0	0	0	1	1	0	1	0	0	1	1	0	1	1	0	0	0	0	1	15	28	15	20	21	15
1321	19	1	1	2	1	1	1	1	1	1	1	1	1	2	1	0	1	1	0	0	1	0	0	0	1	0	1	13	26	10	12	14	13
1322	19	2	1	2	0	0	0	0	0	0	0	0	0	0	0	0	0	0	0	0	0	1	0	0	0	0	0	10	22	10	12	16	14
1323	19	1	1	2	0	0	0	0	0	0	0	1	1	0	0	1	0	0	0	0	0	1	1	0	1	0	1	20	27	17	21	16	18
1324	19	2	1	1	0	0	0	0	0	0	0	0	1	1	1	1	0	0	0	0	0	0	0	0	1	0	1	19	15	19	18	12	18
1325	24	2	3	2	0	0	0	0	0	0	0	0	0	0	0	0	0	0	0	0	0	1	0	0	0	0	0	19	26	14	20	20	20
1326	21	1	1	1	2	1	1	2	3	3	1	2	2	1	2	3	3	3	3	0	2	3	3	3	3	0	3	20	33	17	22	23	20
1327	17	2	1	2	1	2	2	1	1	2	1	3	1	2	2	1	2	2	1	0	1	0	0	0	0	0	2	15	12	14	17	15	10
1328	20	1	1	2	0	0	0	0	0	0	0	0	0	0	0	0	0	0	0	0	0	1	0	0	0	0	0	20	33	20	24	31	20
1329	19	2	1	1	1	0	1	0	0	0	0	0	1	0	0	0	0	0	0	0	0	0	1	0	1	0	1	19	43	20	24	31	20
1330	21	1	1	1	0	1	1	1	0	0	1	1	1	1	1	1	1	1	1	1	1	3	0	0	1	0	1	15	28	10	12	16	18
1331	21	2	1	1	1	1	0	0	0	0	0	1	0	0	1	1	0	0	0	0	1	1	0	0	0	0	2	15	11	16	17	8	18
1332	21	1	1	2	0	0	0	0	0	0	0	0	0	0	0	0	0	0	0	0	0	1	1	0	0	0	0	17	11	11	17	11	20
1333	23	1	3	1	0	0	0	0	0	0	0	0	0	0	0	0	0	0	0	0	0	0	1	0	0	0	0	20	44	20	24	32	20
1334	18	2	1	2	1	1	1	1	1	1	1	1	1	1	1	0	1	1	1	0	0	0	0	0	0	0	0	20	28	15	18	22	15
1335	21	1	1	2	1	1	1	1	1	1	1	1	1	1	1	1	1	1	1	1	1	1	0	1	1	0	1	15	33	15	18	24	15
1336	18	2	1	2	0	0	0	0	0	0	0	0	0	1	1	1	0	0	0	0	1	1	0	0	1	0	1	11	20	16	21	12	14
1337	19	2	1	2	1	0	0	0	0	0	0	1	0	1	0	0	0	0	0	0	2	1	0	0	0	0	0	13	13	19	15	23	14
1338	17	2	1	1	1	1	0	0	0	0	1	0	1	0	0	0	1	0	0	0	1	0	0	0	0	0	1	15	21	13	18	14	13
1339	22	2	1	2	0	0	0	0	0	0	0	0	0	0	0	0	0	0	0	0	1	0	0	2	1	0	1	6	20	14	16	20	15
1340	19	1	1	1	0	0	0	0	0	0	0	0	0	0	0	0	0	0	0	0	0	0	0	0	0	0	0	20	44	20	24	32	20
1341	19	1	1	1	0	0	0	0	0	0	0	0	0	0	0	0	0	0	0	0	0	0	0	0	0	0	0	14	26	11	12	16	18
1342	18	2	1	2	1	1	1	0	0	1	0	1	1	1	1	1	0	1	0	0	1	0	0	0	1	0	1	12	19	14	22	18	14
1343	19	1	1	2	2	2	2	2	1	1	1	1	1	1	1	1	1	2	1	0	1	1	1	0	2	0	2	14	17	15	15	21	15
1344	19	1	1	2	0	0	0	0	0	0	0	0	0	0	0	0	0	0	0	0	0	0	0	0	1	0	0	15	30	15	18	17	10
1345	20	1	1	2	0	0	0	0	0	0	0	0	0	0	0	0	0	0	0	0	1	0	0	0	0	0	0	18	24	15	18	24	15
1346	18	2	1	2	1	1	1	1	1	1	1	1	1	1	1	1	1	1	1	0	0	0	0	0	0	0	1	11	26	13	24	14	10
1347	23	1	1	2	2	0	0	0	0	1	0	3	0	2	1	1	2	0	0	0	3	3	1	0	1	0	1	13	13	14	15	14	10
1348	19	2	1	2	1	1	1	1	1	1	1	1	1	1	1	1	1	1	0	0	1	1	0	0	1	0	1	14	22	12	18	14	13
1349	22	2	1	2	1	2	1	1	1	0	1	1	0	2	2	1	0	1	1	1	1	1	0	0	1	0	1	13	16	11	15	11	12
1350	18	1	1	2	0	0	0	0	0	0	0	0	0	0	0	0	0	0	0	0	0	1	0	0	0	0	0	15	33	15	18	24	15
1351	18	2	1	1	0	0	0	0	0	0	0	1	1	0	1	0	1	0	0	0	0	0	0	0	1	0	1	16	24	19	24	18	19
1352	19	1	1	2	1	1	1	1	1	1	0	1	0	1	1	2	0	1	0	0	2	1	0	1	1	0	1	10	22	14	17	14	14
1353	20	2	1	2	1	1	1	1	1	1	1	1	1	1	1	1	1	1	1	1	1	1	3	1	2	1	1	10	22	10	12	16	14
1354	19	2	1	2	1	1	1	1	1	1	1	1	1	1	1	1	2	1	0	0	1	1	0	0	2	1	2	15	29	12	14	16	10
1355	18	2	1	1	0	0	0	0	0	0	0	0	0	0	0	1	0	0	0	0	0	1	0	0	0	0	0	16	22	12	19	18	14
1356	19	1	1	2	1	1	1	0	0	0	0	1	1	0	0	1	0	0	0	0	1	1	0	0	1	0	2	8	12	11	14	9	8
1357	19	1	1	2	0	0	0	0	0	0	0	0	0	0	0	0	0	0	0	0	1	2	0	0	1	0	0	9	12	13	17	15	10
1358	19	2	1	2	2	2	2	1	1	2	2	0	0	0	0	0	0	0	0	0	0	0	0	0	1	0	0	20	44	20	24	32	19
1359	20	2	1	2	0	0	0	0	0	0	0	0	0	0	0	1	0	0	0	0	1	1	1	1	2	1	1	15	22	15	18	16	10
1360	18	2	1	2	1	1	1	1	0	0	0	0	1	1	1	1	1	1	0	0	0	1	0	1	2	0	1	12	22	14	18	11	9
1361	19	1	1	2	1	1	1	1	1	1	1	1	1	1	1	1	1	1	1	1	1	1	0	0	1	0	1	15	22	15	18	17	14
1362	19	2	1	2	0	0	0	0	0	0	0	0	0	0	0	0	0	0	0	0	0	0	0	0	0	0	0	20	44	20	24	32	20
1363	19	2	1	2	0	0	0	0	0	0	0	0	0	0	0	1	0	0	0	0	0	1	0	0	1	0	0	11	20	16	22	16	19
1364	20	2	1	2	1	1	1	1	1	1	1	1	1	1	1	1	1	1	1	1	1	2	1	2	1	0	1	6	11	10	8	8	6
1365	20	2	1	2	1	1	1	1	1	1	1	1	1	3	2	1	1	2	1	1	1	1	1	0	2	0	3	14	22	11	18	9	10
1366	20	1	1	2	2	2	1	2	2	2	0	2	2	2	2	1	2	2	2	1	2	2	0	0	1	0	2	15	18	16	17	15	14
1367	18	1	1	2	0	0	0	0	0	0	0	0	0	0	0	0	0	0	0	0	1	1	0	1	0	0	1	20	30	15	20	24	15
1368	19	2	1	2	1	0	1	1	0	1	0	1	1	1	1	1	0	0	0	0	1	1	0	0	0	0	1	10	20	12	15	15	15
1369	19	2	1	1	0	0	0	1	0	0	0	0	1	1	1	1	0	0	0	0	1	2	0	0	1	0	1	17	18	15	24	29	20
1370	19	2	1	2	0	0	0	0	0	0	0	0	0	0	0	0	0	0	0	0	0	1	0	1	1	0	0	15	25	13	18	19	15
1371	21	1	1	2	0	0	0	0	0	0	0	0	0	0	0	0	0	0	0	0	0	1	0	1	0	0	0	20	24	20	22	17	20
1372	19	1	1	2	0	0	0	0	0	0	0	0	1	0	1	0	0	1	0	0	0	1	0	0	0	0	0	15	14	14	15	17	14
1373	19	2	1	2	0	0	0	0	0	0	0	0	1	0	0	0	0	0	0	0	0	0	0	0	1	0	0	15	33	15	18	21	15
1374	19	2	1	2	1	0	0	1	0	0	0	1	0	0	1	1	1	1	0	0	0	1	0	0	1	0	1	15	25	16	20	19	15
1375	20	2	1	2	2	1	1	1	1	2	0	0	0	0	0	0	0	0	0	0	0	1	0	1	1	0	0	11	30	15	18	22	12
1376	21	1	1	1	0	0	0	0	0	0	0	0	0	0	0	0	0	0	0	0	0	1	1	0	0	0	0	14	19	20	24	19	19
1377	23	2	3	2	3	3	3	2	3	3	1	1	1	1	1	1	1	1	1	1	0	1	0	0	1	0	2	15	31	15	18	24	15
1378	19	2	1	2	0	0	1	0	0	0	0	0	0	1	0	0	0	0	0	0	0	0	1	1	0	0	0	11	28	13	18	23	15
1379	19	1	1	1	1	1	1	1	0	0	0	1	1	0	1	2	1	1	1	0	1	0	0	0	1	0	2	17	15	14	21	13	16
1380	18	1	1	2	0	0	0	0	0	0	0	0	0	0	0	0	0	0	0	0	0	0	0	0	1	0	1	12	23	15	17	20	15
1381	18	2	1	1	0	1	1	0	0	0	0	0	0	0	0	0	0	0	0	0	0	1	0	0	0	0	0	20	44	20	24	32	20
1382	20	2	1	2	1	0	0	0	0	1	0	1	0	1	1	1	0	0	0	0	1	2	0	0	1	0	1	15	28	14	20	17	10
1383	19	2	1	1	0	0	0	0	0	0	0	0	0	0	0	0	0	1	0	0	0	0	0	0	1	0	0	20	33	19	18	15	20
1384	19	1	1	2	1	1	1	1	0	1	1	1	1	1	1	1	1	1	0	0	1	0	1	1	1	0	2	13	16	16	17	17	18
1385	19	2	1	2	2	1	1	1	0	1	0	1	1	1	1	1	0	0	0	0	1	2	0	0	1	0	2	15	23	13	17	16	14
1386	19	2	1	1	0	0	0	0	0	0	0	1	1	1	1	0	0	1	0	0	1	1	0	0	1	0	0	14	19	13	22	27	14
1387	18	1	1	2	1	1	2	0	1	1	0	0	1	1	0	1	2	1	0	0	1	2	1	1	0	0	1	17	28	20	24	31	20
1388	19	1	1	1	0	0	0	0	0	0	0	0	0	1	0	0	0	0	0	0	1	2	3	1	0	0	1	14	32	15	18	23	15
1389	18	2	1	2	0	0	0	0	0	0	0	0	0	0	0	0	0	0	0	0	1	0	0	0	0	0	0	20	26	20	23	13	19
1390	20	2	1	2	0	0	0	1	0	0	0	1	0	0	0	0	0	0	0	0	0	1	0	0	1	0	0	15	31	16	20	21	16
1391	18	2	1	2	0	0	0	1	1	0	0	0	0	0	0	1	1	1	1	1	2	2	1	1	3	0	2	15	20	10	24	16	10
1392	19	2	1	2	1	0	1	0	0	1	0	0	1	0	0	0	1	0	0	0	1	0	0	0	1	0	1	14	19	10	12	15	10
1393	19	2	1	2	1	1	1	1	1	1	1	0	1	1	1	0	1	1	0	1	1	1	0	0	1	0	0	11	19	13	16	15	14
1394	19	2	1	2	1	1	1	1	1	1	1	1	1	1	1	1	1	0	0	0	1	0	0	0	2	0	2	14	23	16	21	18	13
1395	23	2	3	2	1	1	1	1	0	0	0	1	1	0	1	1	0	1	0	0	1	1	0	0	1	0	1	15	21	15	18	16	20
1396	19	2	1	2	1	1	1	1	1	1	1	1	0	1	1	1	0	1	0	0	1	1	2	1	1	0	1	14	26	15	17	22	15
1397	20	2	1	2	0	0	0	0	1	1	1	1	1	1	1	1	1	1	1	1	0	0	0	1	0	0	0	20	44	20	24	32	20
1398	19	1	1	2	0	0	0	0	0	0	0	0	0	0	0	0	0	0	0	0	0	0	1	0	0	0	0	12	26	13	19	16	13
1399	19	1	1	2	0	0	1	1	1	2	0	3	1	2	3	0	1	1	0	0	1	1	2	1	1	0	3	17	21	13	21	10	14
1400	19	2	1	1	0	0	0	0	0	0	0	1	0	0	1	0	0	0	0	0	0	0	0	0	0	0	2	12	25	17	20	17	18
1401	19	1	1	2	1	1	1	1	1	1	1	1	1	1	1	1	1	1	1	1	2	2	0	0	1	0	2	15	33	15	18	24	15
1402	19	1	1	2	1	1	1	0	0	0	0	1	1	1	1	0	0	0	0	0	1	1	0	0	1	0	0	14	25	16	20	23	15
1403	20	1	1	2	2	2	2	2	2	2	2	2	2	2	2	2	2	2	2	2	1	1	0	1	2	1	1	10	22	10	12	16	10
1404	19	1	1	2	0	0	0	0	0	0	0	0	0	0	0	0	0	0	0	0	0	1	0	0	0	0	0	20	29	15	18	20	15
1405	19	2	1	2	0	0	1	0	0	0	0	1	1	1	1	1	1	1	1	0	0	1	0	0	0	0	1	11	22	10	12	16	10
1406	19	1	1	1	0	0	0	0	0	0	0	0	0	1	0	0	0	0	1	0	0	1	0	0	0	0	0	5	11	12	18	27	17
1407	23	1	2	2	1	1	0	1	1	1	0	1	1	1	1	0	1	2	1	0	2	0	1	0	1	0	2	11	22	8	15	14	10
1408	19	2	1	2	0	0	0	0	0	0	0	1	0	0	0	0	0	1	0	0	0	0	0	0	1	0	1	15	26	13	13	17	14
1409	19	1	1	1	1	1	1	1	1	0	0	2	1	1	2	0	1	1	1	0	2	2	0	2	0	0	2	10	16	15	16	8	10
1410	19	2	1	2	0	0	0	0	0	1	0	1	1	1	1	1	1	1	1	0	0	1	0	0	1	0	1	14	20	14	17	15	14
1411	19	2	1	2	0	0	0	0	0	0	0	0	0	0	0	0	0	0	0	0	0	1	0	0	0	0	0	20	36	14	17	16	14
1412	17	2	1	2	0	0	0	0	0	1	1	1	1	0	0	0	0	0	0	0	0	1	0	0	1	0	0	15	32	15	21	20	18
1413	21	2	1	2	1	1	1	1	0	1	0	2	1	1	1	0	1	2	1	1	2	1	0	0	2	0	1	16	17	13	20	15	10
1414	18	1	1	2	0	0	0	0	0	0	0	0	0	0	0	0	0	0	0	0	0	0	0	0	0	0	0	14	22	11	19	24	15
1415	18	2	1	1	1	1	1	1	1	1	1	1	1	1	1	1	1	1	1	1	1	1	0	0	1	0	2	20	43	20	24	32	20
1416	19	2	1	2	0	0	0	0	0	0	0	0	0	0	0	0	0	0	0	0	0	0	0	0	0	0	0	20	34	20	22	16	17
1417	20	1	1	2	1	1	2	1	0	1	0	1	0	1	1	1	1	1	1	1	1	1	1	0	2	1	1	11	27	11	16	21	15
1418	19	2	1	2	0	0	0	0	0	0	0	0	0	0	0	0	0	0	0	0	0	0	0	0	0	0	1	15	33	15	18	17	15
1419	19	2	1	1	1	1	1	1	1	1	1	1	1	1	1	1	1	1	1	1	2	0	0	0	0	0	3	14	23	12	17	8	9
1420	18	2	1	2	0	0	0	0	0	0	0	0	0	0	0	0	1	1	1	0	0	1	0	0	1	0	1	15	27	18	24	22	18
1421	22	2	1	1	2	2	3	3	2	2	0	2	2	2	2	3	2	1	0	0	1	2	0	2	2	0	2	15	31	13	16	20	15
1422	20	1	1	1	0	0	0	0	0	0	0	0	0	0	0	0	0	2	1	0	2	3	2	2	1	0	2	11	18	17	16	8	10
1423	20	2	1	2	0	0	0	0	0	0	0	1	0	1	1	1	0	0	0	0	1	2	0	0	1	0	2	11	16	13	16	17	15
1424	21	2	1	2	1	1	1	1	1	1	1	2	1	1	2	1	1	2	1	1	1	1	0	0	1	0	2	11	23	14	15	17	11
1425	20	1	1	2	1	0	0	0	0	0	0	1	0	0	0	0	0	0	0	0	1	0	0	0	1	0	2	20	19	14	15	11	15
1426	19	2	1	1	1	0	1	1	1	1	0	1	0	1	1	0	0	0	0	0	1	2	1	0	1	0	1	15	25	20	23	25	18
1427	20	2	1	2	0	0	0	0	0	0	0	0	0	0	0	0	0	0	0	0	1	0	1	1	0	0	1	20	27	15	21	21	19
1428	20	2	1	2	1	0	0	1	0	0	0	0	0	0	0	0	0	0	0	0	0	1	0	0	1	0	0	19	30	18	18	23	15
1429	20	2	1	2	1	1	1	1	0	1	1	1	1	2	1	2	1	1	1	0	1	0	0	0	1	0	2	15	25	16	18	16	14
1430	20	1	1	2	0	0	0	0	0	0	0	0	0	0	0	0	0	0	0	0	1	0	0	0	1	0	1	5	11	11	19	11	8
1431	19	1	1	2	1	1	1	1	1	1	1	1	1	1	1	1	1	1	0	0	1	0	0	0	1	0	2	11	23	15	17	16	10
1432	18	2	1	2	1	1	1	1	1	1	1	1	1	1	1	1	1	1	1	1	1	1	0	0	1	0	2	15	33	15	18	24	15
1433	19	1	1	2	0	0	0	0	0	0	0	0	0	0	0	0	0	0	0	0	0	1	0	0	0	0	0	20	44	20	24	32	20
1434	18	2	1	2	1	1	1	1	1	1	1	1	1	2	1	1	1	1	1	0	1	1	0	0	2	0	1	15	30	12	18	15	15
1435	21	2	1	2	0	0	0	0	0	0	0	0	0	0	0	0	0	0	0	0	1	1	0	0	1	0	0	19	23	15	17	25	19
1436	18	2	1	2	0	0	0	0	0	0	0	3	0	3	3	3	2	3	0	0	3	3	1	1	2	0	3	15	19	20	20	11	9
1437	19	1	1	2	1	1	1	1	1	1	1	1	1	1	1	1	1	1	1	0	3	0	1	2	2	0	3	10	22	10	12	15	10
1438	19	2	1	2	2	2	1	1	1	1	0	1	1	1	1	0	1	1	0	0	2	1	0	0	1	0	2	11	13	14	13	10	10
1439	19	1	1	2	1	1	2	3	1	2	1	1	1	1	1	1	1	1	1	0	1	2	0	0	2	0	1	12	19	12	19	17	16
1440	20	2	1	2	0	0	0	0	0	0	0	0	0	0	0	3	0	0	0	0	0	1	0	0	0	0	1	20	44	20	24	32	20
1441	18	2	1	2	0	0	0	0	0	0	0	1	1	1	1	0	0	0	0	0	0	1	0	0	0	0	1	20	43	19	23	22	20
1442	22	2	1	2	1	1	1	1	1	1	1	0	1	0	0	0	0	0	0	0	0	0	1	0	0	0	0	10	22	10	16	14	10
1443	20	2	1	2	1	1	1	1	1	1	1	1	1	1	1	1	1	1	0	0	1	2	1	1	1	0	1	13	24	15	17	22	10
1444	18	1	1	2	0	0	0	0	0	0	0	0	0	0	0	2	0	0	0	0	1	2	0	1	1	0	1	13	12	20	24	32	20
1445	18	2	1	2	1	1	1	1	1	1	1	1	1	1	1	1	1	1	1	1	2	2	0	0	0	0	1	14	22	10	11	11	10
1446	19	2	1	2	1	0	1	1	0	1	0	0	1	1	1	0	1	0	0	0	1	1	0	0	1	0	1	12	22	12	14	19	13
1447	22	2	1	2	1	1	1	1	1	1	1	1	1	1	1	1	1	1	0	0	2	2	0	2	1	0	2	10	19	10	12	16	10
1448	18	2	1	2	0	0	0	0	0	0	0	0	0	0	0	0	0	0	0	0	0	0	0	0	0	0	0	15	13	16	20	14	14
1449	18	2	1	2	0	0	0	0	0	0	0	0	0	0	0	0	0	0	0	0	0	1	0	0	0	0	0	20	31	17	24	21	19
1450	19	1	1	2	0	0	0	0	0	0	0	0	0	0	0	0	0	0	0	0	0	1	0	0	0	0	0	15	19	17	19	18	18
1451	18	2	1	1	0	0	0	0	0	0	0	1	1	1	1	1	1	0	0	0	1	2	0	0	0	0	1	15	22	15	18	18	15
1452	21	2	1	2	1	1	1	1	1	1	1	1	1	0	1	0	0	1	0	0	0	1	0	0	0	0	0	20	23	15	17	16	10
1453	20	2	1	2	1	0	0	0	1	0	0	1	1	1	1	1	0	1	0	0	1	1	0	1	1	0	1	15	29	11	18	17	10
1454	19	2	1	2	1	1	1	1	0	0	0	0	0	0	1	0	0	1	0	0	1	1	0	0	1	0	1	16	18	13	20	14	18
1455	18	2	1	2	0	0	0	0	0	0	0	0	0	0	0	0	0	2	0	0	2	3	1	2	2	0	3	20	21	15	17	14	18
1456	20	2	1	2	2	2	2	2	2	2	2	2	2	2	2	2	2	2	2	2	2	2	3	3	3	2	2	15	33	15	18	24	15
1457	21	2	1	2	1	1	1	1	1	1	1	1	1	1	1	0	1	1	1	0	1	1	0	0	1	0	1	15	33	15	18	24	15
1458	20	2	1	2	1	1	1	1	1	1	1	1	1	1	1	1	1	1	1	1	0	1	0	0	1	0	0	15	29	10	18	32	20
1459	17	2	1	2	0	0	1	1	0	0	0	1	1	1	1	1	1	1	1	1	1	2	0	2	1	0	1	11	18	17	19	14	10
1460	21	2	1	2	1	1	1	1	1	1	0	1	1	1	1	1	1	1	1	1	2	2	3	3	1	0	3	15	33	15	18	24	15
1461	21	1	1	2	0	0	0	0	0	0	0	0	0	0	0	1	0	1	0	0	0	1	0	0	1	0	0	15	28	10	17	22	15
1462	23	2	1	2	2	2	2	2	1	1	1	1	1	0	2	2	2	1	1	1	1	1	0	0	1	0	2	13	18	11	14	16	6
1463	19	2	1	2	1	1	1	1	1	1	0	1	1	1	1	0	1	0	0	0	2	2	2	1	1	0	1	14	21	15	17	16	14
1464	20	2	1	2	1	1	1	0	0	0	0	1	1	1	0	0	0	0	0	0	1	1	0	2	1	0	1	20	29	14	16	20	15
1465	20	2	1	1	1	0	0	0	1	0	0	1	1	0	0	0	0	0	0	0	0	1	0	0	1	0	1	15	23	16	21	15	18
1466	20	1	1	2	0	0	0	0	0	0	0	0	0	0	0	0	0	0	0	0	0	1	0	0	0	0	0	5	11	5	6	10	10
1467	20	2	1	2	1	1	1	1	0	0	1	1	1	1	1	1	1	1	1	0	1	3	0	2	2	0	1	9	16	12	14	10	15
1468	19	2	1	1	0	0	0	0	0	0	0	0	0	0	0	0	0	0	0	0	1	1	2	1	1	0	0	20	35	15	18	24	15
1469	22	2	1	2	1	0	1	1	1	1	1	1	1	1	1	0	1	0	1	0	0	0	0	0	0	0	0	13	29	18	22	16	10
1470	23	1	1	2	1	0	0	0	0	1	0	1	0	0	0	0	0	0	0	0	1	1	2	0	1	0	1	19	38	17	19	24	20
1471	20	2	1	2	0	0	0	0	0	0	0	0	0	0	0	0	0	0	0	0	1	1	3	1	0	0	1	11	18	15	16	12	14
1472	23	2	3	2	1	1	1	1	1	1	0	1	1	1	1	1	1	1	1	1	1	0	0	0	1	0	1	14	18	10	24	17	18
1473	18	2	1	1	0	0	0	0	0	0	0	0	0	1	0	0	0	0	0	0	0	1	0	0	1	0	0	20	42	19	24	25	19
1474	23	1	1	2	0	0	0	0	0	0	0	0	0	0	1	1	0	0	0	0	0	0	0	0	1	0	0	16	24	18	21	21	19
1475	21	1	1	2	0	0	0	0	0	0	0	0	0	0	0	0	0	0	0	0	0	0	0	0	0	0	0	10	22	10	12	16	10
1476	21	1	1	1	1	0	2	1	0	1	0	1	1	1	1	1	0	1	0	0	2	2	0	0	1	0	2	18	21	15	20	17	13
1477	22	1	1	2	0	0	0	0	0	0	0	0	0	0	0	0	0	0	0	0	0	0	0	0	0	0	0	14	28	14	17	24	15
1478	21	1	1	1	0	0	0	0	0	0	0	0	0	0	0	0	0	0	0	0	0	1	1	1	0	0	0	20	44	20	24	32	20
1479	18	1	1	2	1	1	1	1	1	1	1	1	1	0	1	1	1	1	0	0	0	0	0	0	1	0	1	10	18	18	23	8	10
1480	21	1	1	2	1	1	2	1	1	1	2	1	2	1	2	1	1	1	1	1	2	3	0	0	1	0	2	10	24	10	12	18	15
1481	20	1	1	2	0	0	0	0	0	0	0	0	0	0	0	0	0	0	0	0	1	1	0	1	0	0	1	12	24	16	20	16	14
1482	19	1	1	2	0	0	0	0	0	0	0	0	0	0	0	0	0	0	0	0	1	1	0	0	1	0	1	15	23	15	15	14	10
1483	21	1	1	2	0	0	0	0	0	0	0	0	0	0	0	0	0	0	0	0	0	1	0	0	1	0	0	19	33	15	18	23	15
1484	20	2	1	2	0	0	0	0	0	0	0	0	0	0	0	0	0	0	0	0	0	0	0	0	0	0	0	15	32	15	18	14	20
1485	19	1	1	1	0	0	0	0	0	0	0	0	0	0	1	0	0	0	0	0	0	0	1	0	0	0	0	5	17	9	7	20	20
1486	20	2	1	2	0	0	0	0	0	0	0	1	0	1	1	1	0	0	0	0	1	1	0	0	1	0	1	17	24	15	22	9	17
1487	23	1	1	2	1	1	1	1	1	2	1	1	2	1	2	1	2	1	2	2	1	1	0	0	2	0	1	8	16	8	9	18	13
1488	20	2	1	2	1	1	1	1	0	1	0	1	1	0	1	1	1	1	0	0	0	0	0	1	1	0	1	10	19	15	17	20	19
1489	21	2	1	2	1	1	1	1	1	1	2	3	2	3	3	3	2	3	3	0	2	2	1	0	3	0	3	18	26	18	19	15	14
1490	19	2	1	2	1	1	1	1	1	1	1	0	0	0	0	0	0	0	0	0	0	0	0	0	1	0	0	20	33	20	24	32	20
1491	21	2	1	2	1	1	0	0	0	0	0	1	0	2	2	0	1	1	0	0	1	2	0	2	1	0	1	18	24	11	18	16	12
1492	20	2	1	1	0	0	0	0	0	0	0	1	0	0	1	1	0	0	1	0	0	0	0	0	1	0	1	15	33	15	18	24	15
1493	19	2	1	2	1	1	1	1	1	1	1	1	1	1	1	1	1	1	1	1	1	2	0	1	1	0	3	13	26	15	17	15	11
1494	21	2	1	2	0	0	0	0	0	0	0	1	0	0	0	1	0	0	0	0	1	0	0	0	0	0	0	15	30	15	22	15	15
1495	21	1	1	2	0	0	0	0	0	0	0	0	0	0	0	0	0	0	0	0	0	0	0	0	1	0	0	15	18	13	18	9	9
1496	21	2	1	1	1	1	1	1	1	1	1	1	1	1	1	1	1	1	1	1	1	1	0	0	1	0	1	10	22	15	15	16	10
1497	22	1	1	2	1	1	1	1	1	1	1	1	1	1	1	2	2	1	1	0	0	1	0	0	1	0	2	11	18	14	15	16	13
1498	20	1	1	1	0	0	0	0	0	0	0	0	0	0	0	0	0	0	0	0	0	0	0	1	0	0	0	20	44	20	24	32	20
1499	20	1	1	1	0	0	0	0	0	0	0	0	0	0	0	0	0	0	0	0	1	3	1	0	1	0	0	20	17	13	24	10	19
1500	21	2	1	2	0	1	0	0	0	0	0	0	1	0	0	0	0	1	0	0	1	1	0	0	1	0	0	11	21	13	16	15	15
1501	20	2	1	2	0	0	0	0	0	0	0	0	1	0	1	0	0	0	0	0	0	1	0	0	0	0	1	19	26	15	18	22	19
1502	20	2	1	2	1	0	0	1	1	0	1	1	1	0	1	1	1	1	1	0	1	1	0	1	1	0	1	15	25	15	16	16	14
1503	22	1	1	1	0	0	0	0	0	0	0	0	0	0	0	0	0	0	0	0	0	1	0	0	0	0	0	6	19	14	12	13	19
1504	19	2	1	2	0	0	0	0	0	1	0	0	0	0	0	0	0	0	0	0	0	1	0	0	0	0	0	13	33	15	17	18	14
1505	21	2	1	2	0	0	0	0	0	0	0	0	0	1	0	0	0	0	0	0	1	1	0	0	0	0	0	15	27	13	17	17	14
1506	18	1	1	2	1	0	0	1	0	1	0	2	1	0	1	1	0	1	0	0	0	0	1	1	1	0	1	15	28	15	17	16	10
1507	22	2	3	2	0	1	0	0	0	0	0	0	0	0	0	0	0	0	0	0	0	1	0	0	0	0	1	5	20	17	23	24	15
1508	21	2	1	2	0	0	0	0	1	1	1	0	0	0	0	1	0	0	0	0	0	0	0	0	1	0	0	20	27	19	20	8	17
1509	19	2	1	2	1	1	1	1	0	1	0	1	1	1	1	1	0	1	0	0	1	2	0	0	1	0	1	14	23	12	16	19	10
1510	20	2	1	2	0	1	1	0	0	0	0	0	0	0	1	0	0	0	1	0	0	1	0	1	1	0	0	11	25	11	19	16	18
1511	21	1	1	1	0	0	0	0	0	0	0	0	0	0	0	0	0	0	0	0	0	0	0	0	0	0	0	16	28	18	19	19	10
1512	21	1	1	2	1	1	1	1	1	1	1	1	1	1	1	1	1	1	1	0	1	2	1	0	1	0	2	10	22	10	12	16	10
1513	22	2	1	2	0	0	0	0	0	0	0	0	0	0	0	0	0	0	0	0	0	0	0	0	0	0	0	20	44	20	21	17	18
1514	20	1	1	2	0	0	0	0	0	0	0	0	0	0	0	0	0	0	0	0	0	1	0	0	0	0	0	13	24	20	21	17	20
1515	20	1	1	2	0	0	0	0	0	0	0	1	0	1	1	1	0	1	1	1	1	0	0	0	2	1	1	15	33	11	18	24	15
1516	20	2	1	1	1	1	1	1	1	1	1	1	1	1	1	1	1	1	0	0	1	1	1	0	1	0	2	15	22	15	17	14	10
1517	21	2	1	2	1	1	1	1	0	1	1	1	1	1	1	0	1	1	1	0	1	2	0	0	1	0	1	15	26	13	16	21	13
1518	20	2	1	2	2	2	2	1	0	0	0	3	1	0	1	1	1	2	0	1	2	2	1	1	1	0	3	11	11	12	19	13	10
1519	21	1	1	1	0	1	1	1	0	0	0	1	1	1	1	1	1	1	0	0	1	2	0	0	1	0	1	9	15	12	13	16	13
1520	22	2	1	2	1	1	1	1	1	1	1	1	1	1	1	1	1	1	1	1	1	1	1	0	2	1	1	15	33	15	18	24	15
1521	20	1	1	2	0	0	0	0	0	0	0	0	0	0	0	0	0	0	0	0	0	0	0	0	0	0	0	15	26	15	18	17	10
1522	21	2	1	1	1	0	1	1	1	1	1	1	1	1	1	1	1	1	1	1	1	2	1	2	1	0	2	10	22	10	16	15	10
1523	20	1	1	1	0	0	0	0	0	0	0	0	0	0	0	0	0	0	0	0	0	0	0	0	0	0	0	20	42	20	24	32	20
1524	21	2	1	2	2	2	1	1	2	1	1	1	1	2	1	1	1	1	2	1	3	3	0	1	2	2	3	13	30	14	18	21	13
1525	21	1	1	2	1	1	0	0	0	0	0	1	0	0	1	0	1	0	0	0	1	0	0	2	1	0	1	11	25	13	13	19	11
1526	20	1	1	2	0	0	0	0	0	0	0	0	0	0	0	0	0	0	0	0	0	0	1	0	0	0	0	5	11	5	6	8	5
1527	22	1	1	1	0	0	0	0	0	0	0	0	2	0	0	0	0	1	0	0	0	0	0	0	0	0	2	18	24	15	15	16	16
1528	22	2	1	1	1	0	1	1	2	1	1	1	1	1	1	1	1	1	1	1	1	1	1	0	1	0	1	17	23	17	17	20	13
1529	21	2	1	2	1	1	1	1	1	1	0	0	0	1	1	0	1	1	0	0	0	1	1	0	1	0	1	14	24	15	18	23	15
1530	18	2	1	2	1	1	1	1	1	1	1	1	1	1	1	1	1	1	1	1	1	0	0	0	0	0	2	15	33	15	18	22	15
1531	21	1	1	2	1	1	1	0	0	0	0	0	0	0	0	0	0	0	0	0	0	1	0	0	1	0	1	11	22	10	12	16	10
1532	19	1	1	2	1	0	0	1	1	0	1	1	1	1	1	1	0	1	0	0	2	3	0	2	1	0	2	14	26	15	18	19	15
1533	20	2	1	2	0	0	1	0	0	0	0	0	0	0	0	0	0	0	0	0	0	2	0	0	1	0	0	20	17	14	15	10	14
1534	20	2	1	2	0	0	0	0	0	0	0	0	0	0	0	0	0	0	0	0	1	2	0	0	1	0	2	20	14	18	22	10	13
1535	23	1	1	1	0	0	0	0	0	0	0	0	0	0	0	0	0	0	0	0	1	1	0	1	0	0	1	18	27	11	18	20	10
1536	21	1	1	2	0	0	0	0	0	0	0	0	0	0	1	0	0	0	0	0	0	0	0	2	1	0	1	7	18	14	18	23	15
1537	21	1	1	2	1	1	1	1	1	1	1	1	1	1	1	0	0	0	0	0	0	0	0	0	1	0	1	15	26	10	23	16	10
1538	21	2	1	2	1	1	1	1	1	1	1	1	1	1	1	1	1	1	1	1	1	1	1	0	2	1	1	10	22	10	12	16	10
1539	19	2	1	1	0	0	0	0	0	0	0	0	0	0	0	0	0	0	0	0	0	1	0	0	1	0	0	19	35	17	20	25	15
1540	20	1	1	2	0	0	0	1	0	1	0	0	1	1	2	2	1	1	1	0	1	2	0	0	2	0	1	15	18	13	16	12	14
1541	20	2	1	2	1	1	1	1	1	1	1	1	1	1	1	0	0	0	0	0	0	0	0	2	0	0	0	15	22	14	15	14	9
1542	19	2	1	2	0	0	0	0	0	0	0	1	0	0	0	0	0	0	0	0	0	0	0	0	1	0	2	13	21	15	19	9	12
1543	25	2	2	2	0	0	0	0	1	1	1	1	1	1	1	1	1	1	1	1	1	2	0	0	2	0	1	15	33	15	18	24	15
1544	22	2	3	2	2	1	1	1	1	1	1	1	1	1	1	1	1	1	1	1	2	2	0	0	1	0	3	12	26	11	21	14	14
1545	20	2	1	2	0	0	0	0	0	0	0	0	0	0	0	0	0	0	0	0	1	0	0	0	0	0	1	15	25	15	16	16	15
1546	22	2	2	2	1	1	1	1	1	1	1	1	1	1	1	0	0	0	0	0	2	1	0	0	1	0	1	15	32	15	19	24	19
1547	23	2	2	2	1	1	1	1	0	1	1	1	1	1	1	1	1	1	1	1	1	1	0	2	1	0	1	15	33	15	18	24	15
1548	23	1	2	2	0	0	1	0	0	0	0	1	0	0	1	1	0	1	0	0	1	0	0	0	0	0	0	12	16	8	13	12	10
1549	21	2	1	2	1	1	1	1	0	0	0	1	0	0	0	0	0	0	0	0	0	0	0	0	0	0	1	13	25	15	15	9	13
1550	25	1	3	2	1	0	1	1	1	0	0	1	1	1	1	1	1	0	1	0	1	0	0	0	1	0	1	14	13	17	13	11	16
1551	20	2	1	2	0	0	0	0	0	0	0	0	0	0	0	0	0	0	0	0	0	0	0	1	0	0	0	20	31	16	24	29	20
1552	23	1	3	2	1	1	0	1	1	1	1	1	1	0	0	0	0	0	0	0	0	2	0	0	0	0	1	10	16	10	12	14	10
1553	21	1	1	2	1	0	1	0	0	0	0	2	0	2	1	1	0	0	0	0	1	2	1	0	1	0	0	13	22	13	16	20	16
1554	24	1	3	2	1	1	1	1	1	1	2	1	1	1	1	1	1	1	0	0	1	0	0	0	1	0	1	14	29	11	18	18	11
1555	22	1	2	1	1	1	1	1	1	1	0	1	1	1	1	1	1	1	0	0	0	0	2	1	0	0	0	10	18	9	14	16	14
1556	24	1	3	2	1	1	1	1	1	1	1	1	1	1	1	1	1	1	1	1	1	2	0	2	2	1	1	10	22	10	12	16	10
1557	24	2	2	2	1	0	0	1	0	1	0	0	0	0	0	0	0	0	0	0	1	0	1	1	1	0	1	15	20	17	24	12	12
1558	26	2	3	1	3	3	3	3	3	3	3	3	3	3	3	3	3	3	3	3	3	3	0	0	2	1	2	5	11	5	6	8	5
1559	26	1	2	2	1	1	1	1	0	0	0	1	0	1	1	0	0	0	0	0	1	3	1	0	1	0	1	12	23	14	17	20	15
1560	24	2	3	2	1	1	1	1	1	1	1	1	1	1	1	1	1	1	1	1	1	1	0	1	0	0	1	10	22	10	12	16	10
1561	23	2	2	1	1	0	0	0	0	0	0	0	0	0	0	0	0	0	0	0	0	1	0	0	1	0	1	20	35	17	23	19	18
1562	23	1	3	2	1	1	1	1	1	1	1	0	0	0	0	0	0	0	0	0	0	1	0	0	0	0	0	20	36	20	24	32	20
1563	23	2	3	2	1	1	1	0	0	0	0	1	1	0	0	0	0	1	0	0	1	1	1	0	1	0	1	12	21	13	18	8	13
1564	23	2	3	2	1	1	1	0	0	1	0	2	2	2	2	1	1	2	0	0	2	3	0	0	1	0	2	15	20	15	20	15	14
1565	25	1	3	1	0	0	0	0	0	0	0	0	0	0	0	0	0	0	0	0	0	2	0	0	1	0	0	15	15	16	18	27	20
1566	24	2	3	2	0	0	0	0	0	0	0	0	0	0	0	0	0	1	0	0	0	2	0	0	1	0	1	16	19	15	18	14	15
1567	23	2	2	2	0	0	0	0	0	0	0	0	0	0	0	0	0	0	0	0	0	2	2	1	0	0	0	15	33	15	18	18	15
1568	25	2	3	2	1	1	1	1	0	1	1	0	0	1	1	1	1	1	0	0	1	2	0	0	1	0	1	12	17	10	16	16	10
1569	23	1	3	2	1	0	1	1	0	1	0	1	1	1	1	0	0	0	0	0	0	1	0	0	0	0	0	14	15	13	18	16	18
1570	23	2	2	2	0	0	0	0	0	0	0	0	0	0	0	0	0	0	0	0	0	1	1	3	0	0	0	15	25	19	20	25	20
1571	22	2	3	1	1	1	1	1	0	0	0	0	0	1	0	0	0	0	0	0	1	2	0	0	1	0	0	14	26	16	24	14	14
1572	23	1	2	2	1	0	1	1	0	1	1	1	1	1	1	1	1	1	0	0	1	3	0	2	1	0	1	13	20	12	17	12	19
1573	25	2	3	2	0	0	0	0	0	0	0	0	0	0	0	1	0	1	0	0	1	1	0	0	1	0	1	19	38	20	22	21	20
1574	22	1	3	2	1	2	1	0	0	0	1	1	0	0	1	0	0	1	0	0	1	0	2	2	0	0	1	19	37	20	20	30	20
1575	23	2	3	2	1	0	0	0	0	0	0	0	0	0	0	0	0	0	0	0	0	0	0	0	0	0	0	20	40	15	18	24	15
1576	26	2	2	2	1	0	0	0	0	1	0	0	0	0	0	0	0	1	0	0	0	1	0	0	1	0	0	15	18	13	18	21	15
1577	25	2	3	2	0	0	0	0	0	0	0	0	0	0	0	0	0	0	0	0	1	0	0	0	0	0	0	20	44	20	24	24	20
1578	24	2	3	2	1	1	3	3	3	3	3	3	3	3	3	3	3	3	3	3	2	3	0	2	3	3	3	20	43	20	24	32	20
1579	26	2	4	2	2	2	2	2	1	1	1	2	2	2	2	2	1	2	2	0	2	3	1	0	1	0	2	11	14	10	10	16	10
1580	24	2	2	2	1	0	1	1	0	0	0	1	1	0	0	0	0	0	0	0	0	1	0	2	1	0	0	15	29	10	12	16	10
1581	24	2	3	1	1	1	3	1	0	1	1	2	2	2	2	0	0	2	0	0	1	2	0	0	1	0	2	14	30	15	14	21	12
1582	25	1	3	2	1	1	1	1	0	0	0	0	0	0	0	0	0	0	0	0	1	0	0	0	0	0	0	14	19	9	20	22	18
1583	24	2	3	2	1	1	1	1	1	1	1	1	1	1	1	0	1	1	1	1	1	1	0	0	1	0	1	15	27	15	15	16	14
1584	26	2	3	2	1	0	1	0	1	1	0	0	0	0	0	0	0	0	0	0	0	0	0	0	0	0	0	15	21	15	17	17	14
1585	25	2	3	2	2	2	2	2	1	3	1	3	1	3	3	2	1	2	1	1	1	3	0	0	1	0	3	10	12	7	9	8	5
1586	27	2	3	2	1	0	1	0	0	1	0	1	0	0	1	0	0	0	0	0	1	1	0	1	1	0	1	15	24	15	17	16	18
1587	24	2	2	2	1	1	1	1	1	1	1	1	1	1	1	1	1	1	1	1	1	2	0	0	1	0	1	15	29	13	18	21	10
1588	22	2	3	1	1	1	1	0	0	0	0	0	0	2	0	0	0	0	0	0	2	3	0	0	1	0	0	20	38	13	19	16	15
1589	28	1	4	2	0	0	0	0	0	0	0	0	0	0	0	0	0	0	0	0	1	0	0	0	0	0	1	14	12	14	16	14	5
1590	22	2	3	1	1	1	1	1	1	1	1	1	2	0	1	1	1	1	1	1	1	0	1	0	1	0	2	14	21	10	12	14	10
1591	25	1	3	1	1	1	0	1	0	0	0	1	1	1	1	1	1	1	1	1	1	0	0	0	1	0	1	10	22	10	13	16	10
1592	26	2	2	2	1	0	1	1	0	0	0	0	0	0	0	0	0	0	0	0	0	1	0	0	0	0	0	5	17	15	18	24	15
1593	22	2	3	2	1	0	1	1	1	0	0	1	1	0	0	0	0	1	0	0	1	1	0	2	1	0	1	14	17	13	20	9	14
1594	23	1	3	1	0	0	0	0	0	0	0	0	0	0	1	1	0	0	0	0	0	0	0	0	1	0	0	19	21	20	21	10	19
1595	25	2	2	1	2	1	1	1	1	1	0	1	1	2	2	1	1	2	2	0	1	3	1	2	1	0	3	10	16	11	19	9	9
1596	23	1	4	2	0	0	0	0	0	0	0	0	0	0	0	0	0	0	0	0	0	0	0	0	0	0	0	16	27	18	24	25	17
1597	22	1	3	1	0	0	0	0	0	0	0	0	0	0	0	0	0	0	0	0	1	2	0	0	2	0	0	20	40	20	23	22	19
1598	24	2	3	1	0	0	0	0	0	0	0	0	1	1	1	0	0	0	0	0	1	1	0	0	0	0	1	15	26	14	15	21	19
1599	25	2	3	2	1	1	1	1	0	0	0	1	0	0	1	0	0	0	0	0	1	1	2	1	0	0	0	11	22	14	16	22	11
1600	22	2	2	2	0	0	0	0	0	0	0	0	0	0	0	0	0	0	0	0	0	1	1	0	0	0	1	13	27	15	18	19	15
1601	27	1	3	1	0	0	0	0	0	0	0	0	0	0	0	0	0	0	0	0	0	1	2	0	0	0	0	20	41	20	24	32	20
1602	27	1	3	2	1	1	1	1	0	1	1	2	1	1	1	1	1	2	1	0	1	2	2	1	2	1	2	11	22	9	12	16	10
1603	24	1	3	2	1	0	0	0	0	0	0	0	0	1	0	1	0	0	0	0	1	2	0	0	1	0	1	14	24	16	20	23	19
1604	23	2	3	2	0	0	0	0	0	0	0	0	0	0	0	0	0	0	0	0	0	0	0	0	0	0	0	20	31	16	21	14	17
1605	20	2	1	2	1	0	0	0	0	1	0	0	0	0	0	0	0	1	0	0	0	1	0	0	0	0	0	20	42	20	24	18	10
1606	24	2	3	2	0	0	0	1	0	0	0	1	0	0	0	0	1	1	1	0	0	2	3	2	0	0	1	5	19	12	20	12	18
1607	25	2	3	2	0	0	0	0	0	0	0	0	0	0	0	0	0	0	0	0	1	1	1	1	0	0	0	16	22	14	18	16	18
1608	26	2	2	2	0	0	0	0	0	0	0	0	0	0	0	0	0	0	0	0	0	2	0	0	0	0	0	10	13	15	16	16	10
1609	20	1	1	2	1	0	0	0	0	0	0	0	0	0	3	3	0	0	0	0	0	1	0	0	1	0	0	20	36	13	21	22	19
1610	25	1	2	1	1	1	1	1	1	1	1	0	0	0	0	0	0	0	0	0	0	1	2	0	1	0	1	15	26	16	18	24	15
1611	25	2	3	2	1	0	1	1	0	0	1	0	1	0	0	0	1	1	0	0	0	0	1	0	0	0	0	19	27	12	21	20	19
1612	23	1	2	1	0	0	0	0	0	0	0	1	0	1	1	2	1	1	0	0	1	1	0	0	1	0	2	12	16	14	18	13	14
1613	27	1	3	2	1	0	1	0	0	1	0	1	0	1	0	0	0	0	0	0	0	0	0	0	0	0	0	15	28	15	18	24	19
1614	24	1	3	1	1	0	1	1	0	1	0	1	1	0	0	0	1	1	0	0	0	0	0	0	1	0	1	11	11	15	14	8	9
1615	27	2	2	2	3	3	3	3	2	2	2	3	3	3	3	2	2	0	0	0	1	2	3	3	0	0	2	20	28	10	12	16	10
1616	27	2	2	2	1	0	0	0	0	0	0	0	0	0	0	0	0	0	0	0	0	1	0	0	0	0	0	15	17	18	23	15	14
1617	26	2	2	2	3	3	3	3	3	3	3	3	3	3	3	3	3	3	3	3	0	3	1	2	1	0	1	13	15	12	20	8	9
1618	23	1	3	2	0	0	0	0	0	0	0	0	0	0	0	0	0	0	0	0	0	0	0	0	0	0	0	20	42	19	18	26	17
1619	24	1	3	1	1	0	1	1	1	1	1	0	0	0	1	0	1	1	0	0	1	0	0	0	1	0	2	19	40	20	24	22	20
1620	23	2	3	1	0	0	0	0	0	0	0	0	0	1	1	0	0	1	0	0	1	1	0	0	1	0	0	20	26	15	20	20	14
1621	25	2	3	2	0	0	0	0	0	0	0	1	1	0	1	0	0	1	0	0	1	1	0	0	1	0	1	12	18	12	13	16	11
1622	28	1	3	2	1	0	0	0	0	0	0	0	0	0	0	0	0	0	0	0	1	0	2	0	1	1	1	5	15	15	13	16	18
1623	23	1	1	2	3	1	1	1	1	1	1	1	1	1	1	1	1	1	1	1	2	3	2	1	2	0	3	10	18	16	22	18	12
1624	25	2	3	2	1	1	1	1	1	1	0	1	1	1	1	1	1	1	0	0	1	2	0	0	1	0	1	15	27	15	14	15	15
1625	26	1	3	1	0	0	0	0	0	0	0	0	0	0	0	0	0	0	0	0	0	1	0	0	0	0	0	15	29	15	18	24	19
1626	22	1	3	2	1	0	0	0	0	0	0	0	0	1	0	0	0	0	0	0	2	3	3	2	1	0	0	15	17	11	14	13	9
1627	26	2	3	2	1	1	1	1	1	1	1	1	1	1	1	1	1	1	1	1	1	1	0	0	2	1	1	15	33	15	18	24	15
1628	24	2	3	2	1	1	1	0	0	0	0	0	1	1	1	0	0	1	0	0	1	1	0	0	1	0	0	20	28	20	22	19	20
1629	25	2	2	2	1	0	1	1	0	1	0	1	1	1	1	2	0	0	0	0	1	0	0	0	1	0	0	11	28	14	16	16	16
1630	22	1	3	2	3	3	3	3	3	3	3	3	3	3	3	3	3	3	3	3	3	2	0	0	3	3	3	20	44	20	24	32	20
1631	23	1	3	2	0	0	0	0	0	0	0	0	0	0	0	0	0	0	0	0	0	0	0	0	0	0	0	20	32	20	24	20	18
1632	24	2	2	2	2	2	2	2	2	2	2	2	2	2	2	0	0	3	3	0	1	2	0	1	2	2	2	15	33	15	18	24	15
1633	24	2	3	2	1	0	0	0	0	1	0	1	1	0	0	1	1	0	0	0	2	0	0	0	1	0	0	8	12	12	16	8	9
1634	20	2	1	2	1	1	1	1	1	1	1	1	1	1	1	1	1	1	1	1	1	1	0	0	2	0	1	15	33	15	18	11	13
1635	23	2	2	2	3	3	2	3	1	2	1	2	3	2	3	2	1	1	0	0	2	2	2	0	1	0	2	11	14	10	16	15	11
1636	29	1	4	2	0	0	0	0	0	0	0	1	0	0	1	1	0	0	1	0	1	0	0	0	1	0	1	14	23	11	14	19	12
1637	23	1	3	2	1	1	0	1	0	0	0	0	0	1	0	0	0	0	0	0	0	1	0	0	1	0	1	17	28	20	23	26	20
1638	24	2	2	2	0	0	0	0	0	0	0	1	0	0	0	0	0	0	0	0	0	0	0	0	1	0	0	15	23	14	23	22	19
1639	27	1	3	2	1	1	1	1	1	1	1	1	1	1	1	1	1	1	1	1	2	3	1	0	1	0	2	13	12	12	12	14	10
1640	22	2	2	2	0	0	0	0	0	0	0	0	1	1	1	2	0	0	0	0	0	0	0	0	0	0	0	14	21	20	21	16	16
1641	24	2	3	2	1	1	0	0	0	0	0	0	0	0	0	0	0	0	0	0	0	0	0	0	0	0	0	20	31	20	24	22	15
1642	25	2	2	2	1	0	0	0	0	1	0	1	0	0	0	1	0	0	0	0	1	2	0	0	1	0	1	7	12	12	17	9	14
1643	21	1	3	1	1	0	1	0	0	0	0	2	0	0	2	0	1	2	1	0	0	1	0	0	0	0	1	15	32	15	18	20	15
1644	24	2	2	2	1	1	1	1	1	1	1	2	2	2	2	1	1	1	0	0	1	0	1	0	1	0	2	9	17	13	16	13	20
1645	23	2	2	2	2	2	1	2	1	1	1	2	1	1	1	1	1	1	1	1	1	2	0	0	1	0	2	15	27	15	19	21	16
1646	24	2	2	2	1	1	0	0	1	0	1	0	0	0	0	0	0	0	0	0	0	1	0	0	1	0	1	19	25	18	21	15	14
1647	23	2	2	2	1	1	1	1	0	2	0	0	0	1	1	1	1	1	1	0	2	3	0	0	1	0	2	10	13	14	16	10	10
1648	25	2	3	2	1	0	0	0	0	1	0	2	1	0	2	1	1	0	0	0	1	2	0	0	1	0	1	11	21	13	17	16	10
1649	22	2	3	2	0	0	0	1	0	0	0	0	0	1	0	1	0	0	0	0	2	2	0	0	1	0	1	5	14	9	11	13	10
1650	28	1	4	2	1	1	2	2	1	1	0	1	1	2	3	1	0	0	1	0	2	2	1	1	1	0	2	10	16	18	14	13	14
1651	19	2	1	2	1	1	1	1	0	0	0	1	1	1	1	0	0	1	0	0	0	1	0	1	1	0	1	13	22	15	18	14	15
1652	26	2	3	2	1	0	1	1	1	1	0	2	1	1	1	1	1	1	1	0	1	1	0	0	0	0	1	15	25	12	16	18	14
1653	24	2	3	2	1	1	1	1	0	0	0	0	0	1	1	1	0	1	1	0	1	1	0	0	1	0	1	15	20	15	17	16	14
1654	25	2	3	2	0	0	0	0	0	0	0	0	0	0	0	0	0	0	0	0	0	1	0	0	0	0	0	19	36	20	19	24	15
1655	25	1	2	1	1	1	1	1	0	1	1	1	1	0	1	0	0	1	0	0	1	0	0	0	1	0	1	14	13	13	12	11	14
1656	23	1	3	2	1	1	1	1	0	0	0	1	1	3	3	0	1	3	0	0	2	3	1	2	2	0	2	15	16	9	10	8	9
1657	23	2	3	2	1	0	0	0	0	1	0	1	1	0	1	0	0	1	0	0	1	0	2	0	1	0	1	15	19	15	18	15	14
1658	24	1	3	2	0	0	0	0	0	0	0	1	1	1	1	1	0	0	0	0	1	3	0	1	1	0	0	20	17	19	16	16	19
1659	22	2	3	2	0	0	0	0	0	0	0	0	0	0	0	0	0	0	0	0	0	1	0	1	0	0	0	15	30	15	18	24	15
1660	25	2	3	2	0	0	0	0	0	0	0	0	0	0	0	0	0	0	0	0	0	0	0	0	0	0	0	20	44	20	24	29	20
1661	25	2	3	1	0	0	0	0	0	0	0	1	1	1	1	0	0	1	0	0	2	3	2	0	0	0	1	15	33	15	18	17	18
1662	24	2	2	2	1	0	0	0	0	0	0	1	0	1	1	1	0	1	0	0	0	2	0	0	1	0	0	15	17	10	12	16	10
1663	23	2	2	2	1	1	1	1	1	1	1	1	1	0	1	0	1	1	1	1	0	0	0	1	1	0	0	19	22	20	22	32	20
1664	23	2	2	1	3	1	1	1	1	1	1	2	2	3	2	0	1	1	1	1	2	3	1	0	2	0	3	16	22	14	20	16	15
1665	24	1	3	1	1	0	0	1	0	0	0	0	0	0	1	0	0	0	0	0	1	1	0	0	0	0	1	19	32	15	18	24	15
1666	24	2	3	2	0	0	0	0	0	0	0	1	0	0	0	0	0	0	0	0	0	0	0	0	1	0	1	20	15	13	17	17	20
1667	24	1	2	1	0	0	0	0	0	0	0	1	0	0	1	1	0	0	0	0	0	0	0	0	0	0	1	10	22	11	22	22	19
1668	20	2	1	2	0	0	0	0	0	0	0	0	0	0	0	0	0	0	0	0	0	0	0	0	0	0	0	15	29	10	12	16	10
1669	24	2	2	1	1	1	1	1	1	1	1	1	1	1	1	1	1	1	1	1	1	2	0	0	2	1	1	15	29	14	15	17	10
1670	23	1	2	1	0	0	0	0	0	0	0	0	0	0	0	0	0	0	0	0	1	1	2	0	0	0	1	17	25	19	17	23	16
1671	23	1	3	2	0	0	0	0	0	0	0	0	0	0	0	0	0	0	0	0	0	0	0	0	0	0	0	19	34	19	18	24	19
1672	23	2	3	2	0	0	0	0	0	0	0	1	1	1	0	0	0	0	0	0	1	0	0	0	1	0	0	10	14	11	15	15	14
1673	22	2	3	2	1	0	1	1	1	1	1	1	1	0	1	1	1	1	0	1	0	0	0	0	1	0	2	10	16	11	22	14	9
1674	23	2	2	2	1	1	1	0	0	0	1	1	1	1	1	0	0	0	0	0	1	0	0	0	1	0	1	10	20	14	13	10	18
1675	25	2	3	2	1	1	1	0	0	0	0	1	1	1	1	1	0	1	0	0	1	1	0	1	1	0	1	15	21	10	12	16	10
1676	23	1	3	1	0	0	0	0	0	0	0	0	0	0	0	0	0	0	0	0	0	0	0	0	0	0	0	20	28	20	24	32	20
1677	18	2	1	2	0	0	0	0	0	0	0	0	0	1	0	0	0	0	0	0	0	0	0	0	1	0	0	20	24	20	22	26	20
1678	26	2	2	2	1	0	1	0	0	0	0	0	1	1	0	1	0	1	0	0	1	0	0	1	1	0	1	13	23	13	21	17	15
1679	24	2	2	2	1	2	2	2	1	1	1	1	1	1	1	1	1	1	1	1	1	2	0	1	1	0	1	10	23	10	12	16	10
1680	26	2	3	2	0	0	0	0	0	0	0	1	0	0	1	1	0	1	0	0	1	2	0	2	1	0	1	7	21	14	15	16	11
1681	22	2	3	1	0	0	1	1	0	1	0	1	1	1	1	1	0	2	0	0	2	2	1	0	2	0	2	18	31	20	24	20	20
1682	23	1	3	1	0	0	0	0	0	0	0	0	0	0	0	0	0	0	0	0	0	0	0	0	0	0	0	20	44	20	24	32	20
1683	23	1	3	1	0	0	0	0	0	0	0	0	0	0	0	0	0	0	0	0	1	1	0	0	1	0	1	14	16	19	21	21	20
1684	24	2	2	2	1	0	0	0	0	0	0	0	2	2	1	3	0	1	0	0	2	3	1	0	1	0	1	20	27	17	14	8	12
1685	24	2	3	2	0	0	0	0	0	0	0	0	0	0	0	0	0	0	0	0	1	1	0	0	1	3	1	20	30	19	24	21	16
1686	23	2	3	2	1	1	1	0	0	0	0	1	1	0	0	0	0	0	0	0	1	1	0	0	0	0	1	13	17	16	18	16	18
1687	25	2	2	2	0	1	0	0	0	0	0	0	0	0	0	0	0	0	0	0	1	1	2	3	1	0	1	13	25	13	17	10	8
1688	22	2	3	1	0	0	0	0	0	0	0	1	1	0	0	1	0	1	0	0	1	1	0	0	0	0	1	15	34	20	21	23	19
1689	24	1	3	2	1	1	1	0	1	0	0	0	0	0	0	1	1	1	0	0	1	0	0	0	1	0	1	14	22	10	15	11	10
1690	22	1	3	1	0	0	0	0	0	0	0	0	0	0	0	0	0	0	0	0	1	3	0	1	0	0	0	10	22	13	18	16	16
1691	24	2	2	1	1	1	1	1	0	0	0	0	0	1	0	0	0	0	0	0	2	1	2	1	1	0	1	14	23	12	13	16	18
1692	26	2	2	2	0	0	0	0	0	0	0	0	0	0	0	0	0	0	0	0	0	0	0	1	0	0	0	10	22	10	12	16	10
1693	25	2	3	2	0	0	0	0	0	0	0	0	0	0	0	0	0	0	0	0	0	0	0	0	0	0	0	15	21	15	24	15	19
1694	23	2	2	2	1	1	1	1	1	1	1	1	1	1	1	1	1	1	1	1	1	1	0	2	0	0	1	15	33	15	18	24	15
1695	24	1	3	2	0	0	0	0	0	0	0	0	0	0	0	0	0	0	0	0	0	0	1	0	0	0	1	20	44	20	24	32	20
1696	23	1	3	1	1	1	0	0	0	1	0	1	0	1	0	3	0	0	1	0	1	2	1	0	1	0	1	20	17	11	16	15	20
1697	24	2	4	1	1	0	0	1	0	1	1	0	1	3	1	1	0	1	0	0	3	3	1	2	1	0	3	11	16	11	15	16	18
1698	22	2	2	2	0	0	1	0	0	0	0	0	0	1	0	0	0	0	0	0	0	0	0	0	1	0	0	19	23	20	22	21	20
1699	24	2	2	2	0	0	0	0	0	0	0	0	0	1	0	1	0	0	0	0	1	1	0	1	1	0	0	20	27	14	20	16	18
1700	22	2	2	2	0	0	0	0	0	0	0	0	0	0	0	0	0	0	0	0	1	1	0	0	0	0	0	15	33	15	18	17	19
1701	23	2	3	2	1	1	0	0	1	1	0	1	0	1	0	1	0	1	1	0	1	2	0	0	1	0	1	15	20	14	19	24	19
1702	25	1	2	2	1	0	1	1	1	1	1	1	1	1	1	1	0	1	0	0	1	2	0	0	2	0	1	14	14	11	16	11	14
1703	22	2	1	1	1	1	1	1	1	1	1	1	1	1	1	1	1	1	1	1	0	0	0	0	0	0	0	14	22	10	13	17	14
1704	23	1	3	1	0	0	0	0	0	0	0	0	0	0	0	0	0	0	0	0	0	2	0	0	1	0	0	19	30	20	24	32	20
1705	27	2	2	2	1	0	0	0	0	0	0	1	0	0	0	0	0	0	0	0	0	0	1	0	1	0	0	15	18	16	22	19	19
1706	24	2	2	2	1	0	1	1	0	0	0	2	1	2	2	2	0	2	2	0	1	1	0	0	0	0	1	15	22	15	17	21	19
1707	29	2	4	2	1	0	0	0	0	0	0	1	0	0	0	0	0	0	0	0	0	0	0	1	1	0	0	14	25	18	21	30	20
1708	24	1	3	2	0	0	0	0	0	0	0	0	0	0	0	0	0	0	0	0	1	1	2	0	2	1	2	15	33	15	18	24	15
1709	22	2	2	2	1	1	1	2	1	1	0	3	1	2	2	2	1	1	1	0	2	2	0	0	1	0	1	15	25	15	13	14	9
1710	24	2	3	2	1	1	1	1	1	1	1	1	1	1	1	1	1	1	1	1	1	1	0	0	1	0	1	6	22	10	12	17	15
1711	22	1	3	2	0	0	0	0	0	0	0	0	0	0	0	0	0	0	0	0	0	0	0	0	0	0	0	5	11	5	14	17	14
1712	23	1	2	2	3	3	3	3	2	3	2	3	3	3	3	3	3	3	3	1	2	2	0	0	3	0	3	10	11	14	18	18	9
1713	24	1	3	2	1	0	0	0	0	0	0	0	0	0	0	1	0	0	0	0	1	0	3	1	0	0	1	10	19	12	19	16	10
1714	24	2	2	2	1	1	1	2	2	1	1	2	2	1	1	2	2	1	2	2	0	1	0	0	1	1	1	9	18	9	22	19	20
1715	29	2	4	1	1	1	1	1	0	1	0	1	0	0	0	0	0	1	0	0	1	1	2	1	0	0	0	19	36	20	24	32	20
1716	23	2	2	2	1	1	0	0	0	0	0	0	0	0	0	0	0	0	0	0	1	1	0	1	0	0	0	16	40	20	24	32	20
1717	24	2	2	1	0	0	0	0	0	0	0	0	1	1	0	0	0	0	0	0	1	1	0	0	0	0	1	20	44	20	24	32	20
1718	25	2	2	2	1	1	3	3	1	1	3	1	1	1	1	1	1	1	1	0	2	2	1	0	3	0	2	17	22	15	21	19	11
1719	25	1	3	1	0	0	0	0	0	0	0	1	0	1	0	0	0	1	0	0	0	1	2	0	1	0	1	14	19	15	18	16	14
1720	23	1	3	2	1	0	0	0	0	0	0	0	0	0	0	1	0	0	0	0	1	1	0	0	0	0	1	13	22	12	16	19	14
1721	20	2	1	2	1	1	1	1	1	1	1	1	1	1	1	1	1	1	1	1	1	1	1	0	2	1	1	15	33	15	18	24	15
1722	23	2	2	2	1	0	1	0	0	0	0	0	0	0	0	0	1	1	0	0	1	2	0	0	0	0	0	10	22	12	16	20	15
1723	22	2	2	1	1	0	0	1	1	0	1	1	0	1	1	1	0	0	0	0	0	1	0	0	0	0	0	14	23	12	18	21	14
1724	23	2	2	2	1	1	1	1	0	0	0	1	1	0	0	1	1	1	0	0	1	1	0	0	0	0	1	13	20	15	16	15	14
1725	25	1	2	2	0	0	0	0	0	0	0	0	0	0	0	0	0	0	0	0	0	1	0	0	0	0	0	20	40	11	14	19	12
1726	25	2	3	2	1	2	1	1	0	1	0	1	1	1	1	1	0	1	1	0	2	2	3	2	1	0	1	11	16	10	17	14	15
1727	21	2	3	2	1	1	1	1	1	1	0	1	1	0	1	0	1	1	0	0	1	2	0	0	1	0	0	10	14	14	22	16	14
1728	22	2	2	2	1	0	1	0	0	1	1	2	1	1	0	1	1	0	0	1	1	1	3	3	1	0	0	13	27	15	14	8	10
1729	23	2	3	2	1	1	1	1	0	0	0	1	1	1	1	0	0	0	0	0	1	1	0	0	1	0	1	9	13	14	17	10	15
1730	26	1	2	2	1	0	0	0	0	0	0	0	0	0	0	0	0	0	0	0	0	1	1	2	0	0	0	15	33	15	18	20	19
1731	23	2	2	2	0	0	0	0	0	0	0	1	0	1	1	0	0	0	0	0	2	2	1	1	1	0	2	17	24	15	18	19	15
1732	24	2	3	2	1	0	0	0	0	1	0	0	0	0	0	0	0	0	0	0	0	0	0	0	0	0	1	11	25	14	22	27	19
1733	23	1	3	1	0	0	0	0	0	0	0	0	0	1	1	1	0	0	0	0	1	2	0	0	0	0	1	10	22	12	18	20	15
1734	26	2	2	2	1	0	0	0	0	0	0	0	0	0	0	0	0	0	0	0	0	0	0	0	1	0	0	13	24	14	21	17	14
1735	21	2	2	2	1	1	1	1	1	1	1	1	1	1	1	1	1	1	1	0	2	3	0	0	1	0	2	11	21	12	12	16	10
1736	24	2	4	2	1	1	1	0	0	0	0	1	1	1	0	0	0	1	0	0	2	2	0	0	1	0	2	20	36	18	24	12	20
1737	25	2	3	2	1	1	1	1	0	1	1	0	0	0	0	0	0	0	0	0	0	1	0	0	0	0	0	10	22	10	12	16	10
1738	23	1	3	2	0	0	0	0	0	0	0	0	0	0	0	0	0	0	0	0	0	0	0	0	0	0	0	20	44	20	24	32	20
1739	26	1	2	2	1	1	1	1	1	1	1	1	0	1	0	0	1	2	1	0	1	2	1	0	2	0	1	15	25	14	18	24	15
1740	26	2	3	1	0	0	0	1	1	1	1	1	1	1	1	1	1	1	1	0	1	3	1	0	1	0	1	15	17	14	14	21	13
1741	24	2	2	1	1	1	1	0	0	1	1	2	1	1	1	1	1	1	1	0	2	2	0	1	1	0	3	15	22	15	17	24	15
1742	23	2	2	1	0	0	0	0	0	0	0	0	0	0	0	0	0	0	0	0	0	0	0	0	0	0	0	13	24	15	18	24	18
1743	24	2	3	2	0	0	0	0	0	0	0	0	0	0	1	2	0	0	0	0	1	2	1	1	1	0	1	14	27	13	16	20	14
1744	23	1	3	2	0	0	0	0	0	0	0	0	1	0	0	0	0	0	0	0	0	0	0	0	0	0	0	20	23	20	24	21	20
1745	24	1	2	1	1	1	1	1	0	1	0	2	0	1	2	1	0	1	0	0	0	0	0	0	1	0	2	18	29	18	18	22	18
1746	24	1	3	2	1	1	1	1	1	0	0	1	1	1	1	1	1	1	1	0	1	2	2	0	1	0	2	15	25	15	20	16	14
1747	29	2	4	2	1	0	2	1	0	0	0	0	1	1	1	0	1	1	0	0	2	3	3	2	1	0	1	11	23	11	16	14	15
1748	25	2	4	2	1	1	1	1	1	1	1	1	1	1	1	1	0	1	0	0	1	2	0	0	1	0	2	15	19	10	13	14	10
1749	19	2	1	2	1	1	1	1	1	1	1	1	1	1	2	2	1	1	1	1	1	3	0	2	1	0	1	10	22	10	21	16	10
1750	23	2	2	1	1	1	1	1	1	1	1	2	1	1	2	1	1	1	0	0	1	3	0	1	1	0	0	15	23	15	19	16	19
1751	25	2	3	2	0	0	0	0	0	0	0	0	1	0	0	0	0	0	0	0	0	1	0	0	0	0	0	10	21	10	15	16	13
1752	23	1	2	2	0	0	0	0	0	0	0	0	0	0	0	0	0	0	0	0	0	2	0	0	1	0	0	15	23	10	15	16	14
1753	22	2	1	1	1	1	1	0	1	1	0	1	0	0	0	0	0	1	0	0	1	1	0	0	1	0	1	18	35	14	22	20	17
1754	23	1	3	1	1	1	1	1	1	1	1	1	1	1	1	1	1	1	1	0	1	2	0	1	2	1	1	10	22	10	12	16	10
1755	23	1	3	1	0	0	0	0	0	0	0	0	0	0	0	0	0	0	0	0	0	0	0	0	0	0	0	20	21	19	24	23	20
1756	24	2	2	2	1	1	1	1	1	1	1	0	0	0	0	0	0	0	0	0	1	0	0	0	0	0	1	10	18	12	17	8	10
1757	22	2	3	2	1	1	1	1	1	1	1	1	1	1	1	1	1	1	1	1	1	2	2	2	1	0	3	20	25	11	18	21	14
1758	25	2	3	2	0	0	0	0	0	0	0	0	0	0	0	0	0	0	0	0	0	2	0	0	0	0	0	20	28	20	19	30	20
1759	23	2	2	2	1	1	1	1	3	3	3	3	3	3	3	2	1	1	3	0	1	1	0	0	1	0	3	18	28	14	22	14	16
1760	24	1	2	2	1	0	1	0	0	0	0	2	0	0	1	0	1	2	0	0	0	0	0	0	0	0	0	15	17	14	16	21	19
1761	24	2	2	2	0	0	1	0	0	0	0	1	0	0	0	0	0	0	0	0	0	0	0	0	1	0	0	7	13	17	18	18	13
1762	23	1	3	1	0	0	0	0	0	0	0	0	0	0	0	0	0	0	0	0	1	0	0	0	0	0	0	15	27	12	23	19	12
1763	24	2	3	2	1	2	3	2	1	1	2	1	2	1	1	1	1	3	0	1	1	2	0	1	1	0	2	18	15	12	19	15	15
1764	25	2	3	2	0	0	0	0	0	0	0	0	0	0	0	0	0	0	0	0	0	2	0	0	1	0	0	20	34	20	24	27	12
1765	25	2	3	2	1	0	1	0	0	1	0	0	0	0	1	0	0	1	0	0	1	2	1	1	1	0	2	15	14	13	17	11	12
1766	23	1	3	1	0	0	1	0	0	0	0	1	0	0	0	0	0	0	0	0	0	0	0	2	1	0	0	15	23	14	16	16	14
1767	26	2	4	1	1	0	0	0	0	0	0	1	0	0	1	1	0	0	0	0	1	1	0	0	0	0	0	11	15	15	23	16	13
1768	24	2	3	2	1	0	1	0	0	0	0	1	0	0	1	1	0	2	0	0	1	1	0	0	1	0	2	13	23	14	17	13	14
1769	24	2	2	2	1	1	0	0	0	0	0	1	1	0	1	0	1	0	0	0	1	1	0	1	1	0	2	16	19	16	16	15	13
1770	26	2	3	1	1	1	1	1	1	1	1	1	1	1	1	1	1	1	1	1	1	1	0	0	1	0	2	13	19	13	18	20	12
1771	24	2	2	1	2	1	1	3	0	3	0	3	3	3	3	3	0	1	0	0	3	3	1	0	2	0	3	12	11	6	14	8	10
1772	22	2	2	2	0	0	0	0	0	0	0	2	0	0	1	1	0	1	0	0	0	1	0	0	0	0	1	15	19	14	14	20	14
1773	24	1	2	2	1	0	1	0	1	0	1	2	0	3	3	1	1	1	0	0	3	2	2	1	1	0	3	13	11	15	18	20	10
1774	22	2	3	2	1	0	0	1	0	1	0	1	0	0	1	1	0	2	0	0	1	1	1	1	1	0	2	15	19	16	22	17	17
1775	23	2	3	2	3	3	3	3	1	3	1	3	3	3	3	3	1	3	1	0	1	3	0	0	1	0	3	11	15	8	17	8	9
1776	19	1	1	2	1	0	0	0	0	0	0	0	0	0	0	0	0	0	0	0	0	0	1	0	0	0	0	19	38	15	18	22	18
1777	23	2	2	1	0	0	0	0	0	0	0	0	0	0	0	0	0	0	0	0	0	1	1	1	0	0	0	20	39	19	24	30	20
1778	22	1	3	2	0	0	0	0	0	0	0	0	0	0	0	0	0	0	0	0	0	1	0	1	1	0	0	15	29	14	18	23	15
1779	23	2	3	2	0	0	0	0	0	0	0	0	0	0	0	0	0	0	0	0	0	0	0	0	1	0	1	18	22	19	20	16	19
1780	25	2	3	1	1	0	1	0	0	0	0	1	0	0	0	0	0	0	0	0	0	0	0	0	0	0	0	15	21	15	17	18	15
1781	27	2	4	2	2	1	1	1	1	1	0	2	1	1	2	1	1	1	0	0	2	3	0	1	1	0	2	19	15	14	17	13	10
1782	24	2	2	2	0	0	0	0	0	0	0	0	0	0	0	0	0	0	0	0	0	2	0	0	1	0	0	20	36	19	21	22	15
1783	24	2	2	2	1	1	1	1	0	1	0	0	1	1	1	0	0	0	0	0	1	1	0	0	1	0	1	17	28	16	22	10	16
1784	20	2	1	2	0	0	0	0	0	0	0	0	0	0	0	1	0	0	0	0	0	1	0	0	0	0	0	20	44	20	24	32	20
1785	24	2	2	2	1	2	2	2	2	1	1	1	0	0	0	0	1	0	0	0	1	1	0	0	1	0	1	10	19	14	21	17	12
1786	23	2	2	2	0	0	1	1	0	0	0	0	0	2	2	0	0	0	0	0	3	3	0	0	1	1	1	16	25	10	12	16	10
1787	24	2	2	2	1	1	0	0	0	0	0	0	0	0	0	0	0	0	0	0	1	1	1	1	0	0	1	15	24	14	20	20	11
1788	23	2	2	1	0	0	0	0	0	0	0	0	0	0	0	1	0	0	0	0	1	1	2	0	0	0	1	15	28	15	18	18	10
1789	20	2	1	2	1	0	0	1	0	0	0	0	0	0	0	0	0	1	0	0	0	1	0	0	1	0	1	20	39	17	20	15	11
1790	24	2	3	2	0	0	0	0	0	0	0	0	0	0	0	1	0	0	0	0	0	0	0	0	0	0	0	15	31	15	18	24	15
1791	23	2	3	1	0	0	0	0	0	0	0	0	1	1	0	0	0	0	0	0	0	2	0	0	1	0	0	13	18	17	18	15	18
1792	24	1	3	2	0	1	1	1	1	1	1	1	1	3	3	3	3	1	1	1	3	3	3	0	1	0	3	20	35	17	18	8	5
1793	19	1	1	1	1	1	1	1	1	1	1	1	1	1	1	1	1	1	1	1	1	0	0	0	1	0	1	10	22	10	15	12	10
1794	23	2	3	2	3	3	1	1	1	1	1	1	1	1	1	1	1	2	1	0	0	0	0	1	2	0	0	20	34	11	16	17	15
1795	22	2	3	2	0	0	0	0	0	0	0	1	1	0	1	0	1	0	0	0	0	1	0	1	1	0	0	11	23	15	23	19	15
1796	22	2	2	2	1	1	1	1	0	0	0	1	1	1	1	1	1	1	0	0	1	3	2	0	1	0	2	15	29	10	11	14	10
1797	24	1	2	1	1	1	1	0	0	1	0	1	1	0	1	0	0	0	0	0	0	0	0	0	1	0	1	14	21	12	23	28	20
1798	24	1	3	2	1	1	1	1	1	1	0	1	1	1	1	1	0	1	0	0	1	2	0	1	1	0	1	15	17	15	19	24	15
1799	26	1	2	1	1	0	0	0	0	1	0	0	0	0	0	0	0	0	0	0	0	0	0	0	0	0	1	18	35	18	24	21	19
1800	23	1	2	1	1	0	1	0	1	1	1	1	1	1	1	0	1	1	0	0	1	1	0	0	1	0	2	14	19	15	20	19	15
1801	24	2	3	2	1	1	1	1	1	1	0	2	1	2	3	2	0	1	0	0	2	3	2	1	2	0	3	15	11	13	11	8	12
1802	25	1	3	1	0	0	0	0	0	0	0	0	0	0	0	0	0	0	0	0	0	0	0	1	1	0	0	17	22	19	22	28	20
1803	29	2	4	1	1	1	1	0	1	1	0	1	1	2	2	2	0	0	1	0	1	2	0	1	1	0	1	14	29	16	20	20	16
1804	24	2	2	2	2	1	1	1	0	0	0	1	1	2	1	0	1	0	0	0	2	2	1	0	1	0	2	15	14	12	17	9	9
1805	26	2	3	2	1	1	2	1	0	1	1	1	0	1	1	1	2	3	1	1	1	1	2	1	1	1	2	11	13	12	11	8	9
1806	23	2	3	2	1	1	1	1	0	1	1	1	1	1	1	1	0	1	0	0	1	2	0	0	1	0	2	14	19	10	15	17	14
1807	26	1	2	1	0	0	0	0	0	0	0	0	0	0	0	0	0	0	0	0	0	3	0	0	1	0	0	16	44	20	24	32	20
1808	27	2	3	1	3	2	1	1	2	1	1	1	1	2	1	3	1	0	0	1	3	2	1	1	2	0	2	20	28	11	22	17	18
1809	23	2	2	1	1	0	1	0	0	0	0	1	0	0	0	0	0	1	0	0	0	0	0	0	0	0	0	14	22	14	17	15	17
1810	24	2	3	2	1	0	0	0	0	0	0	1	1	0	1	0	0	0	0	0	0	1	0	0	0	0	1	15	24	14	14	17	14
1811	25	2	2	2	1	1	1	1	1	1	1	1	1	1	1	1	1	1	1	1	1	2	0	0	0	0	1	15	33	15	18	24	15
1812	24	1	3	2	1	1	2	2	2	2	1	2	1	3	2	0	2	2	2	0	2	3	3	1	2	0	2	9	12	9	13	8	9
1813	25	2	3	2	2	2	1	3	0	1	1	1	0	1	3	0	0	1	0	0	1	2	1	2	1	0	1	9	13	16	14	9	12
1814	23	2	2	1	0	0	0	0	0	0	0	0	0	0	0	0	0	0	0	0	0	1	0	0	0	0	0	20	29	14	24	25	19
1815	24	2	3	2	1	1	1	1	0	1	0	0	1	1	0	0	0	1	0	0	1	2	0	1	2	0	2	15	20	14	22	32	20
1816	23	2	2	2	1	1	0	0	0	1	1	0	0	0	0	1	0	0	0	0	0	0	0	0	1	0	1	18	24	18	22	18	20
1817	23	1	3	2	1	0	1	0	0	0	0	1	1	2	2	1	1	1	0	0	1	3	0	0	0	0	0	15	17	17	15	14	11
1818	23	1	2	2	0	0	0	0	0	0	0	0	0	0	0	0	0	0	0	0	0	0	0	0	0	0	0	15	33	15	18	24	15
1819	24	1	3	2	0	0	0	0	0	1	0	0	0	0	0	0	0	0	0	0	2	3	0	1	1	0	1	15	22	10	12	16	14
1820	18	2	1	2	0	0	0	0	0	0	0	1	1	1	1	1	1	1	0	0	0	1	0	0	1	0	1	15	23	15	17	16	18
1821	23	1	3	2	1	1	1	1	1	1	1	1	1	1	1	1	1	1	1	1	2	3	0	0	1	0	3	6	12	13	18	12	10
1822	25	1	2	2	0	0	0	0	0	0	0	0	0	0	0	0	0	0	0	0	0	0	0	0	0	0	0	20	44	20	24	32	20
1823	22	2	2	2	1	1	1	0	0	1	0	1	1	1	1	1	0	1	0	0	1	1	0	1	1	0	1	15	29	14	18	19	14
1824	26	2	4	2	1	1	1	1	1	1	1	1	1	3	1	1	0	1	1	0	2	3	2	0	1	0	2	15	25	18	18	17	14
1825	23	2	3	2	1	1	1	1	1	1	1	1	1	1	1	1	1	1	1	0	1	1	0	0	1	0	2	14	15	16	20	12	15
1826	24	1	3	2	2	2	2	3	2	2	2	2	2	2	2	2	2	2	1	1	2	3	3	1	1	0	2	9	20	9	11	13	8
1827	19	1	1	2	0	1	1	1	1	0	0	1	1	1	2	1	0	1	0	1	2	2	1	3	2	0	2	12	13	11	16	17	11
1828	24	1	2	2	1	0	1	0	0	1	0	1	0	1	1	1	0	0	0	0	1	1	0	0	1	0	2	8	14	13	18	9	18
1829	23	2	2	2	3	2	3	3	2	3	1	1	1	0	2	1	2	1	0	0	2	0	1	0	1	0	2	11	17	11	14	10	9
1830	27	2	3	2	1	0	0	0	0	0	0	0	0	0	0	0	0	0	0	0	1	0	0	0	0	0	0	18	22	18	24	12	18
1831	24	2	3	2	0	0	0	0	0	0	0	1	1	0	0	1	0	1	0	0	0	0	3	2	0	0	1	7	23	15	22	16	14
1832	23	2	2	1	0	0	0	0	0	0	0	0	0	0	0	0	0	0	0	0	1	1	1	1	0	0	0	20	40	20	23	30	20
1833	25	2	3	2	3	3	3	3	2	3	1	3	3	3	3	3	3	3	2	1	2	2	3	2	3	0	3	10	13	9	14	9	9
1834	24	2	2	1	2	2	1	2	0	0	0	0	1	0	1	0	0	1	0	0	1	2	0	0	1	0	1	11	25	13	16	12	9
1835	25	1	2	2	1	1	1	1	1	1	1	1	1	1	1	1	1	1	1	0	0	1	0	0	0	0	1	15	19	15	18	15	13
1836	25	2	2	2	1	1	1	1	1	1	1	1	1	1	1	1	1	1	1	1	1	2	0	0	2	1	1	15	29	15	18	24	15
1837	22	2	2	2	1	1	1	1	1	1	1	1	1	1	1	1	1	1	1	1	0	0	0	0	0	0	0	19	28	15	17	17	19
1838	24	1	3	2	0	0	0	0	0	0	0	1	1	1	1	0	0	0	0	0	1	2	0	1	0	0	1	17	23	11	17	24	16
1839	23	2	3	1	1	0	0	0	1	0	0	1	1	1	1	0	0	1	0	0	1	1	0	0	1	0	1	18	19	18	22	16	18
1840	24	1	3	2	3	2	3	3	3	3	1	3	3	1	3	3	3	3	3	0	1	2	0	0	1	0	3	12	13	10	15	9	13
1841	25	1	3	2	1	1	1	1	1	1	1	2	1	1	2	0	1	2	0	0	2	2	2	2	2	0	3	12	14	15	18	8	10
1842	19	2	1	2	1	1	1	1	0	0	0	0	1	0	0	0	0	0	0	0	0	0	0	1	0	0	0	14	29	15	18	24	15
1843	24	2	2	2	0	0	0	0	0	0	0	0	0	0	0	0	0	0	0	0	0	0	0	2	0	0	0	20	44	20	24	32	20
1844	24	2	2	2	2	1	1	1	1	1	0	0	1	0	0	1	1	1	0	0	1	1	1	1	1	0	1	16	33	15	20	20	19
1845	24	2	2	2	1	1	1	0	0	0	0	0	0	0	1	1	0	0	0	0	0	1	0	0	0	0	0	15	18	14	15	12	14
1846	23	2	2	2	1	1	1	1	2	1	1	1	1	0	1	0	0	1	0	0	0	0	0	0	1	0	1	16	28	15	18	24	18
1847	22	2	2	2	0	0	0	0	0	0	0	0	0	0	0	0	0	0	0	0	0	0	0	1	1	0	0	19	21	20	21	11	20
1848	24	2	2	2	0	0	1	0	0	0	0	2	1	0	2	0	0	1	0	0	1	0	3	2	1	0	1	20	21	19	17	27	20
1849	26	1	2	2	1	1	1	1	1	1	1	1	1	1	1	1	1	1	1	1	1	1	0	0	2	0	1	10	19	10	13	16	10
1850	24	2	2	2	1	1	1	1	0	0	0	0	1	1	1	1	0	1	0	0	1	2	1	0	1	0	1	19	30	14	19	12	15
1851	25	2	2	2	1	0	1	0	0	1	0	1	1	0	0	1	0	1	0	0	1	1	0	1	1	0	2	19	23	15	16	15	15
1852	23	2	3	2	1	1	1	1	1	1	1	1	1	1	1	1	1	1	1	1	0	2	0	1	1	0	1	14	31	15	18	24	19
1853	25	1	2	2	2	1	1	1	0	0	0	1	0	2	1	0	0	1	0	0	1	0	0	0	1	0	1	14	25	12	18	18	15
1854	23	1	2	2	0	0	0	1	2	0	0	2	0	1	1	1	0	3	1	0	1	2	0	0	1	0	2	13	20	15	22	16	18
1855	22	2	2	2	0	0	0	0	0	0	0	0	1	0	1	1	0	1	1	0	0	2	0	2	1	0	1	5	15	16	14	15	18
1856	22	2	2	2	0	0	0	0	0	0	0	1	1	1	1	1	1	1	0	0	1	2	0	0	1	0	2	20	21	15	16	11	14
1857	23	1	3	2	1	1	1	2	2	2	1	3	3	3	3	3	3	3	3	0	2	3	2	0	2	0	2	15	15	11	14	16	12
1858	24	1	3	1	1	0	1	1	0	1	1	1	0	1	1	0	0	0	0	0	1	3	0	0	0	0	1	17	16	15	20	20	13
1859	25	2	3	2	1	0	1	0	0	0	1	0	0	0	1	0	0	0	0	0	1	1	0	1	1	0	1	16	28	14	21	17	15
1860	23	2	2	2	0	0	0	0	0	0	0	0	1	0	1	1	0	0	0	0	1	2	0	1	0	0	1	20	16	20	18	16	15
1861	21	2	1	2	1	1	1	1	1	1	1	1	1	1	1	1	1	1	1	0	1	1	0	0	0	0	2	14	26	15	17	15	15
1862	23	2	2	2	2	2	2	1	0	1	0	1	1	1	0	0	1	1	0	0	1	1	2	2	1	0	1	18	22	13	20	18	19
1863	25	2	3	2	1	1	1	1	1	1	1	1	1	1	1	1	1	1	1	1	1	2	0	1	1	1	1	11	23	12	17	16	10
1864	25	1	3	2	1	1	1	1	1	1	1	1	1	1	1	0	0	1	0	0	0	0	0	1	1	0	1	10	23	10	12	16	10
1865	22	2	1	1	1	0	0	0	0	0	0	1	0	1	1	1	0	1	0	0	0	1	1	1	1	0	1	15	22	18	21	16	18
1866	24	2	2	2	1	0	0	0	0	1	0	0	2	0	1	0	0	0	0	0	0	0	1	0	0	0	1	15	15	12	20	16	12
1867	22	2	2	2	0	0	0	1	1	0	0	0	0	0	1	0	0	0	0	0	0	1	0	0	0	0	0	6	17	19	21	16	18
1868	24	2	2	2	1	0	0	0	0	0	0	1	0	0	0	0	0	0	0	0	0	0	0	0	1	0	0	7	28	14	12	19	15
1869	23	2	3	2	1	1	1	1	0	1	1	2	1	1	1	0	1	1	0	0	1	3	0	0	1	0	1	20	32	12	18	19	15
1870	24	1	2	1	3	3	3	2	1	3	1	2	2	0	3	3	0	1	0	0	0	0	1	0	1	0	2	12	12	16	22	16	14
1871	22	2	3	1	1	1	1	1	1	1	1	1	1	0	1	0	1	1	1	1	1	2	0	0	1	0	1	10	22	10	17	14	15
1872	27	2	3	1	0	0	0	0	0	0	0	0	0	1	0	0	0	0	0	0	1	1	0	0	0	0	1	11	21	13	21	18	15
1873	23	2	2	2	1	1	1	1	1	1	1	1	1	1	1	1	1	1	1	1	2	1	0	1	1	0	2	14	22	10	13	14	10
1874	23	1	3	1	1	0	1	2	0	1	0	2	2	2	2	0	1	2	0	0	3	3	1	2	2	2	2	12	14	13	19	12	12
1875	24	1	3	2	0	0	0	0	0	0	0	0	0	0	0	0	0	0	0	0	0	0	2	0	1	0	1	11	16	13	14	16	13
1876	24	2	2	1	1	0	0	0	0	0	0	0	0	0	0	0	0	1	0	0	0	0	0	0	0	0	0	18	19	19	19	13	18
1877	23	2	2	2	0	0	0	0	0	0	0	0	0	1	0	0	0	0	0	0	0	0	0	0	0	0	0	17	36	17	24	28	18
1878	18	1	1	1	0	0	0	0	0	0	0	0	0	0	0	0	0	0	0	0	0	1	0	0	0	0	0	18	29	16	21	19	19
1879	22	2	3	2	1	0	1	1	0	0	0	1	1	1	1	1	1	1	0	0	0	2	0	1	1	0	0	20	44	20	24	32	20
1880	22	2	2	2	0	0	0	0	0	0	0	0	0	0	0	0	0	0	0	0	0	0	0	0	0	0	0	15	33	15	18	24	15
1881	25	2	2	2	1	0	0	0	0	0	0	2	1	2	2	1	0	0	0	0	0	0	0	1	0	0	0	20	29	15	18	24	15
1882	22	1	3	2	0	0	1	0	0	0	0	0	0	1	0	0	0	0	0	0	0	1	0	1	1	0	1	15	21	15	15	16	14
1883	25	2	3	2	1	1	1	1	0	1	1	1	1	1	1	1	1	1	0	0	1	1	1	0	2	0	1	13	17	12	16	13	15
1884	24	2	3	2	3	2	3	3	3	3	3	3	3	1	1	2	3	2	2	0	1	1	1	0	1	0	2	10	20	12	13	10	9
1885	23	2	2	2	0	0	0	0	0	0	0	0	0	0	0	0	0	0	0	0	0	1	0	1	0	0	0	20	36	12	24	32	20
1886	25	1	2	2	1	1	1	1	1	1	1	1	1	1	1	1	1	1	1	1	2	2	2	0	1	0	3	10	22	10	12	16	10
1887	26	1	2	2	1	1	1	1	0	1	1	1	1	0	0	1	1	1	1	0	1	2	1	1	1	0	1	15	27	14	12	21	15
1888	27	1	2	2	0	0	0	0	0	0	0	0	0	1	1	1	0	0	0	0	0	0	0	0	0	0	1	14	21	10	10	9	15
1889	24	2	3	2	0	0	0	0	0	0	0	0	0	0	0	0	0	0	0	0	0	1	0	0	0	0	0	10	22	10	12	16	14
1890	24	2	3	2	3	3	3	3	1	2	1	3	3	3	3	3	3	3	2	2	3	3	3	0	1	1	3	6	12	12	10	9	6
1891	22	2	2	2	1	0	1	1	1	1	1	1	1	1	1	1	1	1	1	1	3	3	1	2	3	0	3	10	22	10	12	16	10
1892	23	1	2	2	3	3	3	3	3	3	3	3	3	3	3	3	3	3	2	0	3	3	2	2	3	0	3	13	23	16	8	8	7
1893	24	1	2	2	0	0	0	1	1	1	1	1	1	1	1	1	1	1	1	1	1	2	0	1	1	0	2	13	23	10	24	16	14
1894	23	1	2	1	0	0	0	0	0	0	0	0	0	0	0	0	0	0	0	0	1	0	0	1	1	0	1	13	24	16	19	18	16
1895	24	1	3	2	1	0	1	0	0	0	0	2	1	0	1	0	0	1	0	0	1	1	0	0	1	0	1	14	23	14	17	17	15
1896	23	2	3	1	0	0	0	0	0	0	0	0	1	0	0	0	0	0	0	0	0	0	0	0	1	0	0	20	25	15	22	26	18
1897	24	1	2	2	1	1	1	1	0	1	0	1	0	2	0	0	0	1	0	0	1	1	0	0	1	0	0	20	22	19	19	18	19
1898	23	2	3	1	1	1	1	1	1	1	1	1	1	1	1	0	1	0	1	0	1	1	0	0	1	0	1	14	24	15	17	15	13
1899	25	2	2	2	1	1	1	1	1	1	1	1	1	1	1	1	1	1	1	0	1	0	0	0	0	0	1	15	33	15	18	24	15
1900	24	1	3	2	0	0	0	0	0	0	0	1	0	1	1	1	0	1	0	0	1	3	0	0	1	0	2	15	11	12	14	17	19
1901	23	1	2	2	0	0	0	0	0	0	0	0	0	0	0	0	0	0	0	0	0	0	0	0	0	0	0	20	44	20	24	32	20
1902	23	2	2	2	1	1	1	1	1	1	1	1	1	1	1	1	1	1	0	0	2	3	0	1	1	0	2	12	19	11	16	11	10
1903	24	2	2	2	1	0	0	0	0	0	0	1	1	1	1	1	0	1	0	0	1	2	0	0	0	0	1	10	19	11	12	16	10
1904	23	2	2	2	0	0	0	0	0	0	0	1	0	0	1	0	0	0	0	0	1	1	0	0	1	0	0	10	25	15	22	14	15
1905	23	1	3	2	0	1	1	1	1	1	1	1	1	0	0	1	1	0	1	0	0	0	3	3	0	0	1	5	11	5	6	8	5
1906	26	1	3	1	1	0	0	1	0	0	1	1	1	0	0	0	1	0	0	0	0	0	1	0	0	0	1	14	12	13	15	12	14
1907	26	1	2	2	0	0	0	0	0	0	0	0	0	0	0	0	0	0	0	0	1	2	0	0	1	0	1	13	23	11	17	18	19
1908	21	2	2	2	1	0	1	1	0	1	0	1	1	1	1	1	0	1	1	0	1	1	0	0	1	0	3	13	22	13	20	15	15
1909	23	2	2	1	0	0	0	0	0	0	0	0	0	1	1	0	0	0	0	0	0	1	0	0	1	0	1	15	21	12	21	16	19
1910	23	1	3	2	0	0	0	0	0	0	0	0	0	0	0	0	0	0	0	0	0	2	0	0	1	0	0	10	22	10	13	16	14
1911	26	1	4	1	0	0	0	0	1	0	0	0	0	0	0	0	0	0	0	0	0	0	0	0	1	0	0	20	24	16	20	30	16
1912	24	1	2	2	0	0	0	0	0	0	0	0	0	0	0	0	0	0	0	0	1	0	0	0	0	0	0	20	44	18	21	23	19
1913	22	1	3	2	0	0	0	0	0	0	0	0	0	0	0	0	0	0	0	0	0	0	0	2	0	0	0	15	25	13	17	23	15
1914	20	2	1	2	0	0	0	0	0	0	0	0	0	0	0	0	0	0	0	0	1	0	0	0	0	0	1	20	44	20	24	32	20
1915	21	2	1	1	0	0	0	0	0	0	0	0	0	0	0	0	0	0	0	0	0	1	0	0	0	0	0	5	22	20	18	20	19
1916	23	2	3	2	0	0	0	0	0	0	0	0	0	0	0	0	0	0	0	0	0	1	0	0	0	0	0	20	44	20	24	32	20
1917	24	2	3	2	1	1	1	0	1	1	0	1	1	1	1	2	1	1	0	0	1	2	1	2	1	0	1	9	17	9	13	15	11
1918	26	1	3	1	2	2	3	2	1	2	2	3	3	0	2	2	2	2	2	1	1	0	2	0	0	0	3	12	20	10	20	9	10
1919	23	1	2	2	0	0	0	0	0	0	0	1	0	0	1	0	0	0	0	0	0	2	0	0	1	0	1	18	22	14	22	19	19
1920	23	2	2	1	0	0	0	0	0	0	0	0	0	0	0	0	0	0	0	0	0	0	0	0	0	0	0	20	44	20	24	32	20
1921	22	2	2	2	0	0	0	0	0	0	0	0	0	0	0	0	0	0	0	0	0	1	0	0	0	0	0	14	20	15	18	18	15
1922	22	1	3	1	1	0	2	1	0	1	0	0	0	2	1	1	0	1	0	0	1	2	0	1	1	0	1	9	11	13	19	9	10
1923	24	2	2	1	1	1	1	1	1	1	1	0	1	1	1	0	0	1	0	0	1	2	0	0	1	0	1	13	19	11	17	12	18
1924	22	2	2	2	0	0	1	0	1	1	0	1	0	1	0	0	0	1	1	0	0	0	0	0	1	0	0	14	30	15	18	20	15
1925	23	2	2	2	0	0	0	0	1	0	0	0	0	0	1	1	0	0	0	0	1	2	0	0	1	0	1	15	17	13	16	11	12
1926	25	2	3	1	1	1	1	1	0	1	0	0	1	1	0	1	0	0	0	1	1	3	2	1	1	0	1	17	14	14	18	15	15
1927	27	1	3	1	0	0	0	0	0	0	0	0	0	0	0	0	0	0	0	0	0	0	0	0	1	0	0	19	38	20	22	17	20
1928	22	2	2	2	1	1	1	0	0	0	1	1	0	2	0	2	0	1	0	0	1	2	0	0	1	0	0	12	14	13	15	13	13
1929	22	2	2	1	0	0	0	0	0	0	0	0	0	0	0	0	0	1	0	0	0	0	0	0	0	0	0	20	36	20	24	18	18
1930	23	1	3	1	0	0	0	0	0	0	0	0	0	0	0	0	0	0	0	0	0	0	0	0	1	0	0	20	42	20	24	30	20
1931	24	2	3	2	1	1	1	1	1	1	1	1	1	1	1	1	1	1	1	1	1	2	0	0	1	1	1	10	18	10	12	17	10
1932	22	2	2	2	0	0	0	0	0	0	0	0	0	0	0	0	0	0	0	0	2	2	0	0	1	0	1	10	16	10	10	8	10
1933	27	2	3	2	0	0	0	0	0	0	0	0	0	0	0	0	0	0	0	0	1	1	2	1	0	0	1	20	41	18	18	18	19
1934	24	1	3	1	0	0	0	0	0	0	0	1	0	0	0	0	0	0	0	0	1	1	0	1	0	0	0	16	26	17	18	24	15
1935	24	2	3	2	1	1	1	1	0	1	0	1	1	1	1	1	0	1	1	0	0	0	0	0	0	0	0	20	41	20	21	16	18
1936	25	1	3	1	0	0	0	1	0	1	0	1	0	0	0	0	1	0	0	0	2	2	0	0	1	0	0	20	40	20	24	17	19
1937	23	1	2	1	3	3	3	3	0	3	0	0	0	1	1	0	0	0	0	0	1	0	0	0	1	0	1	14	20	17	24	26	9
1938	22	2	2	1	1	0	0	0	0	0	0	1	0	0	0	0	0	0	0	0	0	0	0	1	0	0	1	15	17	14	14	13	18
1939	23	2	2	2	1	1	1	1	1	1	1	1	1	1	1	1	1	1	1	1	1	2	0	0	1	0	1	15	13	14	23	10	14
1940	24	1	3	2	0	0	0	0	0	0	0	0	0	0	0	0	0	0	0	0	0	2	0	0	0	0	0	5	11	7	16	22	15
1941	25	2	2	2	1	1	1	1	0	0	0	1	0	0	0	0	0	0	0	0	0	1	0	2	1	0	0	5	11	5	6	8	5
1942	23	2	2	2	2	2	2	2	1	1	1	3	1	1	1	1	1	1	1	1	1	0	0	0	0	0	1	15	22	12	24	15	10
1943	22	2	2	2	0	0	0	0	0	0	0	0	0	0	0	0	0	0	0	0	0	0	0	0	1	0	0	15	27	13	21	22	20
1944	26	2	2	2	1	1	1	1	1	1	0	1	1	1	1	1	1	1	1	1	1	1	0	0	1	0	1	12	17	10	15	12	10
1945	25	2	2	2	1	1	1	1	1	1	1	1	1	1	1	0	2	1	1	1	2	2	0	0	0	3	3	10	18	13	18	9	10
1946	29	1	4	2	0	0	0	0	0	0	0	0	0	0	0	0	0	0	0	0	0	1	0	0	0	0	0	5	11	5	6	8	5
1947	23	2	3	2	0	0	0	0	0	0	0	0	0	0	0	0	0	0	0	0	0	1	0	1	0	0	0	15	28	10	12	16	10
1948	25	2	3	2	0	0	0	0	1	2	2	1	0	0	1	1	1	1	0	0	0	1	2	1	1	0	1	20	23	13	13	16	10
1949	22	2	2	2	1	1	0	1	0	1	0	1	0	1	0	0	0	1	0	0	1	0	0	0	1	0	0	14	15	14	20	13	14
1950	26	1	4	2	0	0	0	0	0	0	0	0	0	0	0	0	0	0	0	0	0	0	0	0	0	0	0	15	33	15	18	24	15
1951	27	2	2	2	1	1	1	1	1	1	1	2	1	1	1	1	1	1	1	1	2	2	0	1	1	0	2	10	15	10	12	16	14
1952	25	1	2	2	3	3	3	3	1	3	2	3	1	3	2	0	2	1	0	1	2	3	3	1	1	0	1	15	11	12	14	8	17
1953	24	2	2	1	0	0	0	0	0	0	0	2	0	0	2	0	0	0	0	0	1	0	0	0	1	0	2	7	24	20	23	8	12
1954	22	2	2	2	1	0	1	1	0	1	0	1	0	0	0	0	0	1	0	0	0	2	1	1	0	0	1	10	12	12	15	8	12
1955	24	1	3	2	0	0	0	0	0	0	0	0	0	0	0	0	0	0	0	0	0	0	1	0	0	0	0	5	11	5	6	8	5
1956	22	2	2	2	1	1	1	1	0	1	0	1	1	0	0	0	0	0	0	0	0	2	0	1	1	0	1	10	14	11	17	17	18
1957	23	1	2	1	0	0	0	0	0	0	0	0	0	0	0	0	0	0	0	0	0	0	2	0	0	0	0	20	39	20	24	32	20
1958	27	1	3	2	0	0	0	0	0	0	0	0	0	0	0	0	0	0	0	0	0	0	1	0	0	0	0	15	33	15	18	24	15
1959	27	2	2	2	1	1	1	1	1	1	1	1	1	0	1	1	1	2	0	0	1	2	1	1	1	0	1	11	15	11	17	8	13
1960	24	2	3	2	0	0	0	0	0	0	0	0	1	0	0	0	0	0	0	0	0	1	0	1	0	0	0	20	28	15	22	25	20
1961	26	1	3	1	0	0	0	0	0	0	0	0	0	0	0	0	0	0	0	0	0	1	0	0	0	0	0	15	33	15	18	24	15
1962	24	2	3	2	0	0	0	0	0	0	0	0	1	1	1	1	0	1	0	0	1	1	0	0	1	0	1	20	25	20	20	18	15
1963	24	1	3	2	0	0	0	0	0	0	0	0	0	0	0	0	0	0	0	0	0	1	0	1	1	0	0	15	33	15	18	24	15
1964	24	1	3	1	1	0	1	1	0	1	1	0	0	0	0	0	1	0	0	1	1	0	2	2	0	0	0	9	18	13	21	18	9
1965	25	1	2	1	0	0	0	0	0	0	0	0	0	0	0	0	0	0	0	0	0	0	3	2	0	0	0	20	44	20	24	32	20
1966	22	2	3	2	1	1	1	1	0	1	1	1	1	0	1	0	1	1	0	0	1	0	0	0	1	0	1	8	13	17	23	17	14
1967	22	2	2	2	0	0	0	0	0	0	0	0	0	0	0	0	0	0	0	0	0	0	0	0	1	0	1	20	36	15	18	24	19
1968	24	2	3	2	1	0	0	0	0	0	0	2	1	0	1	2	1	2	1	0	0	3	0	0	1	0	1	11	16	11	15	19	18
1969	22	2	3	2	0	0	0	0	0	0	0	0	0	0	0	0	0	0	0	0	0	1	0	0	0	0	0	20	38	20	24	24	20
1970	26	2	3	1	1	1	1	1	0	1	1	2	1	1	3	3	1	0	0	0	3	2	1	0	2	2	3	10	15	11	11	9	8
1971	26	1	2	1	3	3	3	3	3	3	3	3	3	3	3	3	3	3	3	3	3	3	1	0	3	3	3	5	11	5	24	8	5
1972	24	1	2	2	0	0	0	0	0	0	0	0	0	0	0	0	0	0	0	0	1	1	0	0	1	0	0	17	39	15	24	19	20
1973	22	2	2	1	1	1	1	1	0	0	0	1	1	1	0	0	0	1	0	0	1	2	0	0	1	0	1	13	17	14	17	15	14
1974	25	2	3	1	0	0	0	0	0	0	0	0	0	0	0	0	0	0	0	0	0	1	1	0	0	0	0	9	22	10	12	16	10
1975	26	2	2	1	1	1	1	0	0	1	0	1	0	0	0	1	1	0	0	0	1	0	0	0	1	0	1	14	23	11	24	18	14
1976	23	2	2	2	1	0	0	0	0	0	0	1	0	0	0	0	0	0	0	0	0	0	0	0	0	0	0	6	17	13	14	17	14
1977	25	1	3	1	0	0	0	0	0	0	0	0	0	0	0	0	0	0	0	0	1	1	0	0	0	0	0	20	32	20	18	16	18
1978	26	2	2	2	3	3	3	3	3	3	3	2	2	2	2	2	2	3	0	0	0	2	0	0	0	0	3	14	19	10	23	11	9
1979	27	2	2	2	3	3	3	2	0	1	1	1	1	2	2	2	2	2	1	0	1	3	3	1	2	0	2	12	13	12	14	12	11
1980	26	1	3	2	0	0	0	0	0	0	0	0	0	0	0	0	0	0	0	0	0	1	0	0	0	0	0	17	41	20	24	30	20
1981	24	1	3	2	1	1	1	1	1	1	1	2	1	0	1	1	1	2	0	0	1	1	1	0	1	0	2	18	11	17	18	19	5
1982	24	2	3	2	0	0	0	0	0	0	0	0	0	0	0	0	0	0	0	0	0	1	0	0	1	0	0	20	32	17	20	15	18
1983	23	2	2	2	1	1	1	1	1	1	1	1	1	1	1	1	1	1	1	0	1	1	1	0	1	0	2	15	29	10	18	16	14
1984	22	2	2	2	1	0	0	0	0	0	0	0	0	0	0	0	0	0	0	0	1	2	0	0	1	0	1	15	18	12	18	11	16
1985	23	2	2	2	0	1	0	0	0	1	0	1	0	0	0	0	0	0	0	0	0	1	0	0	1	0	1	11	17	10	12	16	12
1986	24	2	3	2	0	0	0	0	0	0	0	0	0	0	0	0	0	0	0	0	0	1	0	0	0	0	0	17	26	20	20	20	20
1987	29	1	4	1	1	1	1	1	1	0	0	1	1	1	1	1	1	1	1	0	2	1	3	0	1	0	1	14	21	10	15	17	12
1988	22	2	2	2	1	1	1	2	1	1	1	1	1	1	1	1	1	0	0	0	2	3	3	2	2	0	2	19	23	11	14	13	10
1989	24	2	3	2	0	0	0	0	0	0	0	0	0	1	0	0	0	0	0	0	0	2	0	0	2	0	1	11	14	16	20	10	17
1990	22	1	1	2	1	1	2	1	0	0	2	2	2	3	3	3	3	3	3	1	3	3	3	3	3	1	3	8	16	12	13	8	8
1991	22	2	3	2	0	0	1	0	0	1	0	1	1	1	0	0	0	0	0	0	1	2	0	1	0	0	1	11	20	12	17	14	10
1992	22	1	2	2	0	0	0	0	0	0	0	0	0	0	0	0	0	0	0	0	0	0	0	0	0	0	0	5	11	5	23	22	20
1993	23	2	2	2	1	1	1	1	1	1	1	1	1	1	1	1	1	1	1	1	1	3	0	0	1	0	1	11	18	11	17	16	10
1994	23	2	2	2	0	0	0	0	0	0	0	0	0	0	0	0	0	0	0	0	0	0	0	0	0	0	0	20	33	20	24	32	20
1995	23	2	2	2	1	1	1	1	0	1	0	1	1	1	1	1	1	1	1	0	2	2	2	2	1	0	3	15	23	13	16	9	14
1996	25	2	3	1	0	0	0	0	0	0	0	0	0	0	0	0	0	0	0	0	0	1	0	0	0	0	0	14	26	12	16	17	18
1997	25	1	3	2	0	0	0	0	0	0	0	1	0	1	1	0	0	1	0	0	0	1	0	1	0	0	0	15	28	15	18	24	15
1998	23	1	3	2	0	0	0	0	0	0	0	0	0	0	0	0	0	0	0	0	1	1	0	0	0	0	0	15	23	14	21	19	15
1999	23	1	2	2	0	0	0	0	0	0	0	0	0	0	0	0	0	0	0	0	0	1	0	1	0	0	0	20	42	19	23	26	20
[truncated: 1,897 more rows]
